# Supplementary material for: Thermodynamically-guided machine learning modelling for predicting the glass-forming ability of bulk metallic glasses
Source: Sci Rep. 2022 Jul 11;12:11754. doi: 10.1038/s41598-022-15981-2 (PMC9273633; doi:10.1038/s41598-022-15981-2)
Supplement: Supplementary file 2 — Supplementary Information 2. [file 41598_2022_15981_MOESM2_ESM.xlsx]

## Sheet: Sheet1
No.	Alloy	Tg	Tx	Tl	X1 (Trg)	X2 (Delta T)	X3 (Alpha)	X4 (Beta)	X5 (new Beta)	X6 (Gamma)	X7 (Gamma m)	X8 (Delta)	X9 (NULL sign)	X10 (Omega)	X11 (Omega m)	X12 (Theta)	X13 (Xi)	X14 (Beta Prime)	X15 (Dleta Trg)	X16 (Gp)	X17 (Gamma C)	Y (Dmax)
1	Cu60Zr33Ti7	740	768	1191	0.621327	28	0.644836	1.65916	3.17623	0.397721	0.668346	1.70288	0.389012	0.197099	0.40633	0.963643	0.657785	0.485598	0.0620843	0.1158	0.691856	3
2	Cu54Ag6Zr33Ti7	709	738	1135	0.62467	29	0.65022	1.66557	3.31987	0.400217	0.675771	1.73239	0.395486	0.191724	0.409503	0.976184	0.663965	0.48019	0.0680751	0.130456	0.701322	6
3	Cu46.4Ag11.6Zr35Ti7	689	732	1119	0.615728	43	0.654155	1.67814	3.36751	0.404867	0.692583	1.70233	0.414104	0.179089	0.418693	1.00167	0.674471	0.46762	0.1	0.197818	0.73101	6
4	Cu44.25Ag14.75Zr35Ti6	693	730	1112	0.623201	37	0.656475	1.67659	3.4668	0.404432	0.689748	1.74224	0.40988	0.181448	0.416395	0.99887	0.673886	0.469929	0.0883055	0.175715	0.723022	8
5	Cu44.25Ag14.75Zr36Ti5	700	734	1115	0.627803	34	0.658296	1.67637	3.53952	0.404408	0.688789	1.76867	0.407357	0.182329	0.41536	0.997526	0.674124	0.470753	0.0819277	0.163956	0.719283	10
6	Cu49Hf42Al9	778	863	1249	0.622898	85	0.690953	1.73215	4.50626	0.425752	0.759007	1.83227	0.453852	0.133869	0.448864	1.08038	0.721392	0.422354	0.180467	0.443837	0.827062	10
7	Cu47Zr11Ni8Ti34	671	717	1160	0.578448	46	0.618103	1.647	2.45151	0.391589	0.657759	1.46626	0.394292	0.202911	0.4065	0.945993	0.642604	0.490884	0.0940695	0.15728	0.697414	3
8	Cu60Zr30Ti10	713	750	1151	0.619461	37	0.651607	1.67135	3.32554	0.402361	0.683753	1.71233	0.405766	0.185645	0.413993	0.989664	0.668795	0.474158	0.0844749	0.16406	0.715899	4
9	Cu60Hf25Ti15	730	795	1160	0.62931	65	0.685345	1.71835	4.35616	0.420635	0.741379	1.84884	0.445304	0.145752	0.439898	1.06586	0.711071	0.434154	0.151163	0.356164	0.797414	4
10	(Cu60Zr30Ti10)98Y2	707	757	1122	0.630125	50	0.674688	1.70085	4.01726	0.413887	0.719251	1.8241	0.431432	0.16085	0.429484	1.04038	0.696175	0.449238	0.120482	0.265341	0.763815	5
11	(Cu60Zr30Ti10)90Be10	720	762	1130	0.637168	42	0.674336	1.6955	4.05128	0.411892	0.711504	1.85854	0.424405	0.166504	0.424947	1.032	0.692286	0.454753	0.102439	0.223299	0.748673	5
12	(Cu60Zr30Ti10)99Sn1	730	776	1155	0.632035	46	0.671861	1.69505	3.94372	0.411671	0.711688	1.82588	0.425657	0.166186	0.425686	1.03118	0.691313	0.454541	0.108235	0.233777	0.751515	5
13	Cu55Ag5Zr30Ti10	704	733	1149	0.612707	29	0.637946	1.6539	2.98188	0.395575	0.663185	1.64719	0.388305	0.200588	0.404888	0.956771	0.65227	0.489124	0.0651685	0.117973	0.688425	3
14	Cu50Ag10Zr30Ti10	694	726	1130	0.614159	32	0.642478	1.66027	3.08698	0.398026	0.670796	1.66514	0.395552	0.194958	0.408405	0.969439	0.658236	0.483493	0.0733945	0.136065	0.699115	4
15	Cu45Ag15Zr30Ti10	687	717	1121	0.612846	30	0.639607	1.65651	3.01796	0.396571	0.666369	1.65207	0.391647	0.198203	0.40642	0.962243	0.654687	0.486739	0.0691244	0.126274	0.693131	5
16	Cu40Ag20Zr30Ti10	677	708	1125	0.601778	31	0.629333	1.64757	2.75645	0.392897	0.656889	1.58036	0.387192	0.204827	0.403164	0.947861	0.645563	0.493309	0.0691964	0.120692	0.684444	3
17	Cu35Ag25Zr30Ti10	677	706	1138	0.594903	29	0.620387	1.63774	2.5611	0.388981	0.64587	1.53145	0.379136	0.212918	0.39859	0.930369	0.63598	0.501306	0.0629067	0.105201	0.671353	2
18	Cu45Ni5Ag10Zr30Ti10	710	738	1160	0.612069	28	0.636207	1.65151	2.94232	0.394652	0.660345	1.64	0.385491	0.202701	0.403583	0.951856	0.650009	0.491237	0.0622222	0.111633	0.684483	5
19	Cu60Hf20Ti20	740	767	1211	0.611065	27	0.633361	1.64755	2.87913	0.393132	0.655656	1.62845	0.380603	0.206213	0.401416	0.943451	0.646267	0.494748	0.0573248	0.101351	0.677952	4
20	Cu60Hf17.5Ti22.5	732	755	1229	0.595606	23	0.614321	1.62703	2.45981	0.385008	0.633035	1.51911	0.363129	0.222979	0.392137	0.905677	0.62607	0.511378	0.0462777	0.0749346	0.651749	3
21	Cu42Zr42Ag8Al8	715	779	1218	0.587028	64	0.639573	1.67654	2.89011	0.403001	0.692118	1.54871	0.415697	0.178061	0.422133	0.989824	0.669185	0.466283	0.127237	0.237442	0.744663	10
22	Cu40Zr44Ag8Al8	711	789	1180	0.602542	78	0.668644	1.71225	3.66938	0.41724	0.734746	1.6823	0.439278	0.149158	0.440325	1.04309	0.701402	0.437647	0.166311	0.362753	0.800847	15
23	Cu38Zr46Ag8Al8	705	793	1145	0.615721	88	0.692576	1.74054	4.51208	0.428649	0.769432	1.80227	0.45725	0.126867	0.454592	1.08538	0.726692	0.415398	0.2	0.50071	0.846288	15
24	Cu36Zr48Ag8Al8	690	791	1143	0.603675	101	0.692038	1.75005	4.40494	0.431533	0.780402	1.74614	0.458633	0.119449	0.46122	1.08592	0.731361	0.407948	0.222958	0.562452	0.868766	15
25	Cu34Zr50Ag8Al8	695	778	1147	0.605929	83	0.678291	1.72535	3.97111	0.422367	0.750654	1.72124	0.447142	0.138702	0.447273	1.06075	0.712612	0.427217	0.183628	0.423653	0.823017	10
26	Cu46Zr46Al4Ag4	686	767	1169	0.586826	81	0.656116	1.7049	3.25587	0.413477	0.725406	1.58799	0.432343	0.154771	0.438017	1.02342	0.692433	0.442989	0.167702	0.34384	0.794696	7
27	Cu47Zr45Al4Ag4	688	770	1159	0.593615	82	0.664366	1.7128	3.5009	0.416892	0.735116	1.63482	0.437931	0.148515	0.44168	1.03737	0.700109	0.436879	0.174098	0.372823	0.805867	10
28	Cu48Zr44Al4Ag4	692	779	1156	0.598616	87	0.673875	1.72434	3.79281	0.421537	0.749135	1.67888	0.445004	0.139401	0.447545	1.05407	0.710298	0.427845	0.1875	0.423587	0.824394	10
29	Cu49Zr43Al4Ag4	694	780	1158	0.599309	86	0.673575	1.72323	3.78853	0.421166	0.747841	1.68103	0.4446	0.140284	0.446852	1.05337	0.709566	0.428737	0.185345	0.417709	0.822107	10
30	Cu50Zr42Al4Ag4	703	784	1167	0.602399	81	0.671808	1.71762	3.75728	0.419251	0.741217	1.68966	0.442266	0.144812	0.443362	1.04929	0.705716	0.4333	0.174569	0.388189	0.810626	9
31	Cu48Zr42Al6Ag4	711	800	1186	0.599494	89	0.674536	1.72467	3.81755	0.421719	0.749578	1.68421	0.44538	0.139145	0.447633	1.05512	0.710744	0.427601	0.187368	0.424703	0.824621	12
32	Cu48Zr44Al6Ag2	704	788	1168	0.60274	84	0.674658	1.72206	3.84177	0.42094	0.746575	1.69828	0.444732	0.141264	0.445808	1.05464	0.709339	0.429755	0.181034	0.409529	0.818493	12
33	Cu47Zr45Al5Ag3	702	785	1160	0.605172	83	0.676724	1.72341	3.91872	0.42159	0.748276	1.71397	0.445945	0.14024	0.446272	1.05796	0.710905	0.42875	0.181223	0.414336	0.819828	15
34	Cu50Zr42Al6Ag2	709	802	1194	0.593802	93	0.671692	1.72497	3.7004	0.42144	0.749581	1.65361	0.444112	0.138901	0.448397	1.0509	0.709762	0.427269	0.191753	0.429099	0.827471	9
35	Cu46Zr44Al4Ag6	692	776	1175	0.588936	84	0.660426	1.71032	3.37304	0.41564	0.731915	1.60663	0.435617	0.150456	0.4408	1.03104	0.697184	0.438725	0.173913	0.365123	0.803404	11
36	Cu46Zr44Al6Ag4	698	778	1176	0.593537	80	0.661565	1.70815	3.42822	0.415155	0.729592	1.62762	0.43543	0.152242	0.439099	1.03204	0.696365	0.440605	0.167364	0.352516	0.797619	11
37	Cu44Zr44Ag6Al6	698	790	1144	0.61014	92	0.690559	1.74195	4.40024	0.428882	0.770979	1.7713	0.456646	0.125672	0.45605	1.08265	0.726596	0.414206	0.206278	0.512433	0.851399	10
38	Cu40Zr40Ag10Al10	710	765	1273	0.557738	55	0.600943	1.6352	2.10471	0.385779	0.644148	1.35879	0.386876	0.212018	0.402355	0.921787	0.629633	0.499076	0.0976909	0.151319	0.687353	3
39	Cu43Zr43Ag7Ti7	670	714	1118	0.599284	44	0.63864	1.66496	2.93096	0.399329	0.677996	1.59375	0.405993	0.188935	0.413755	0.978163	0.660909	0.477387	0.0982143	0.18062	0.717352	5
40	Cu43Zr43Ag7In7	704	748	1135	0.620264	44	0.659031	1.68276	3.51603	0.406743	0.697797	1.7355	0.417242	0.175543	0.420605	1.00974	0.679088	0.46405	0.102088	0.206825	0.736564	5
41	Cu43Zr40Ag7Ti10	656	707	1095	0.599087	51	0.645662	1.67683	3.08077	0.403769	0.692237	1.61048	0.415772	0.178578	0.420644	0.995689	0.671223	0.467028	0.116173	0.222234	0.738813	7
42	Cu64Zr36	787	833	1230	0.639837	46	0.677236	1.69829	4.15948	0.41299	0.714634	1.88036	0.426304	0.164411	0.426079	1.03684	0.695059	0.452595	0.103837	0.229695	0.752033	2
43	Cu50Zr43Al7	721	792	1176	0.613095	71	0.673469	1.71157	3.87256	0.417501	0.733844	1.74066	0.440122	0.150206	0.438516	1.04876	0.702742	0.438742	0.156044	0.347161	0.794218	4
44	Cu47Zr43Al7Ag3	716	795	1156	0.619377	79	0.687716	1.72971	4.36783	0.424679	0.756055	1.80682	0.451922	0.135672	0.447975	1.07515	0.718748	0.424185	0.179545	0.434036	0.824394	5
45	Cu47Zr43Al7Be3	715	798	1139	0.627744	83	0.700615	1.74383	4.90682	0.430421	0.773486	1.88208	0.461365	0.124685	0.454827	1.09776	0.731754	0.41311	0.195755	0.510359	0.846356	6
46	Cu43Zr43Al7Ag7	710	797	1125	0.631111	87	0.708444	1.75365	5.2598	0.434332	0.785778	1.92048	0.467441	0.116999	0.459938	1.11182	0.74027	0.405371	0.209639	0.574156	0.863111	8
47	Cu43Zr43Al7Be7	710	813	1126	0.630551	103	0.722025	1.77562	5.89197	0.44281	0.813499	1.95433	0.478438	0.0998883	0.472408	1.13643	0.757242	0.38827	0.247596	0.746461	0.904973	12
48	Cu50Zr50	686	744	1237	0.554568	58	0.601455	1.63912	2.09992	0.386895	0.648343	1.35027	0.38952	0.208574	0.404846	0.925165	0.632524	0.495453	0.105263	0.163704	0.69523	2
49	Cu48Zr48Ag4	681	743	1199	0.567973	62	0.619683	1.65902	2.43336	0.395213	0.671393	1.43436	0.403181	0.192086	0.414521	0.95728	0.651419	0.479652	0.119691	0.203053	0.723103	3
50	Cu46Zr46Ag8	677	745	1167	0.58012	68	0.638389	1.68056	2.83217	0.404013	0.696658	1.52041	0.417631	0.174452	0.425209	0.990724	0.671395	0.462479	0.138776	0.258507	0.754927	4
51	Cu45Zr45Ag10	683	756	1142	0.598074	73	0.661996	1.70495	3.46552	0.414247	0.725919	1.64706	0.434398	0.154946	0.436776	1.03145	0.694634	0.443383	0.159041	0.334633	0.789842	6
52	Cu44Zr44Ag12	684	764	1156	0.591696	80	0.6609	1.70865	3.40077	0.415217	0.730104	1.61864	0.435339	0.15181	0.439583	1.03127	0.696408	0.440138	0.169492	0.356102	0.799308	4
53	Cu42Zr42Ag16	685	757	1232	0.556006	72	0.614448	1.66112	2.29826	0.394888	0.67289	1.38391	0.402879	0.190229	0.416792	0.951857	0.651119	0.47719	0.131627	0.218593	0.731331	2
54	Cu45Zr45Ag7Al3	688	768	1137	0.605101	80	0.675462	1.72138	3.88058	0.420822	0.745822	1.71047	0.444831	0.141861	0.445144	1.05557	0.709268	0.430371	0.178174	0.404227	0.816183	7
55	Cu45Zr45Ag5Al5	697	783	1129	0.61736	86	0.693534	1.74075	4.55871	0.428806	0.769708	1.8125	0.457709	0.126749	0.454498	1.08683	0.727194	0.415273	0.199074	0.500702	0.845881	9
56	Cu45Zr45Ag3Al7	708	786	1164	0.608247	78	0.675258	1.71842	3.89468	0.419872	0.742268	1.72368	0.443706	0.144353	0.443077	1.05424	0.707484	0.432881	0.171053	0.386495	0.809278	8
57	Cu45Zr35Ag10Hf10	690	769	1171	0.58924	79	0.656704	1.70373	3.2834	0.413219	0.724167	1.59875	0.432213	0.155732	0.437113	1.02389	0.691971	0.444008	0.164241	0.337306	0.791631	4
58	Cu45Zr25Ag10Hf20	698	783	1218	0.573071	85	0.642857	1.69485	2.88828	0.408664	0.712644	1.50577	0.424076	0.162842	0.433783	1.00169	0.681627	0.45062	0.163462	0.313542	0.78243	3
59	Cu45Zr15Ag10Hf30	712	799	1275	0.558431	87	0.626667	1.68062	2.5108	0.402114	0.694902	1.41918	0.413444	0.174456	0.427194	0.974698	0.667317	0.461551	0.154529	0.273392	0.763137	2
60	Cu45Zr5Ag10Hf40	720	814	1321	0.545042	94	0.6162	1.6756	2.28003	0.398824	0.687358	1.35441	0.407369	0.178984	0.425293	0.957998	0.660521	0.465258	0.156406	0.263296	0.758516	2
61	Cu36Zr48Ag8Al8	690	791	1143	0.603675	101	0.692038	1.75005	4.40494	0.431533	0.780402	1.74614	0.458633	0.119449	0.46122	1.08592	0.731361	0.407948	0.222958	0.562452	0.868766	25
62	Cu34Pd2Zr48Ag8Al8	699	794	1140	0.613158	95	0.696491	1.74907	4.63602	0.431756	0.779825	1.80045	0.460921	0.120157	0.459669	1.09293	0.732805	0.408693	0.21542	0.554688	0.863158	30
63	Cu32Pd4Zr48Ag8Al8	705	795	1153	0.611448	90	0.689506	1.73911	4.37311	0.427879	0.767563	1.77455	0.455539	0.127912	0.454312	1.08051	0.724656	0.416448	0.200893	0.495069	0.84562	20
64	Cu30Pd6Zr48Ag8Al8	709	796	1155	0.613853	87	0.689177	1.73656	4.37895	0.427039	0.764502	1.78475	0.45475	0.129974	0.452588	1.07943	0.723149	0.418509	0.195067	0.478604	0.839827	15
65	Cu28Pd8Zr48Ag8Al8	713	798	1161	0.614126	85	0.687339	1.73334	4.31797	0.425827	0.760551	1.78125	0.453077	0.132545	0.45074	1.07591	0.720642	0.421079	0.189732	0.459934	0.833764	15
66	Cu26Pd10Zr48Ag8Al8	720	802	1165	0.618026	82	0.688412	1.73191	4.38221	0.425464	0.758798	1.80225	0.452985	0.13383	0.449415	1.07693	0.72027	0.422351	0.18427	0.448057	0.829185	15
67	Cu49Hf42Al9	780	847	1226	0.636215	67	0.690865	1.72211	4.59938	0.422233	0.745514	1.8991	0.447882	0.14323	0.440907	1.07397	0.715318	0.431501	0.150224	0.363824	0.800163	8
68	Cu50Hf42.5Al7.5	780	846	1218	0.640394	66	0.694581	1.72501	4.76847	0.423423	0.748768	1.93151	0.449855	0.141205	0.44186	1.07969	0.718408	0.429375	0.150685	0.372008	0.802956	7
69	(Cu0.6Hf0.25Ti0.15)98Nb2	746	792	1184	0.630068	46	0.668919	1.69173	3.84496	0.410363	0.70777	1.80822	0.423019	0.168862	0.424089	1.02545	0.688148	0.457252	0.105023	0.223318	0.746622	4
70	(Cu0.6Hf0.25Ti0.15)96Nb4	747	789	1188	0.628788	42	0.664141	1.68501	3.70213	0.407752	0.699495	1.78912	0.416624	0.174675	0.420334	1.01368	0.68202	0.463085	0.0952381	0.197072	0.734848	4
71	(Cu0.6Hf0.25Ti0.15)94Nb6	745	785	1190	0.62605	40	0.659664	1.67974	3.56546	0.405685	0.693277	1.76404	0.412084	0.179019	0.417722	1.00433	0.677006	0.467467	0.0898876	0.18168	0.726891	4
72	(Cu0.6Hf0.25Ti0.15)92Nb8	745	783	1198	0.62187	38	0.653589	1.67288	3.38705	0.402985	0.685309	1.72848	0.406341	0.184613	0.414437	0.992118	0.670401	0.473107	0.0838852	0.164378	0.717028	2.5
73	Cu46Zr45Al7Y2	693	770	1143	0.606299	77	0.673666	1.71741	3.83536	0.41939	0.741032	1.71111	0.442823	0.145098	0.44276	1.05174	0.706299	0.433616	0.171111	0.383536	0.808399	8
74	Cu46Zr42Al7Y5	672	772	1113	0.603774	100	0.693621	1.75258	4.46147	0.432493	0.783468	1.75057	0.459791	0.117525	0.462599	1.08865	0.733307	0.406025	0.226757	0.57791	0.873315	10
75	Cu49Hf42Al9	778	863	1249	0.622898	85	0.690953	1.73215	4.50626	0.425752	0.759007	1.83227	0.453852	0.133869	0.448864	1.08038	0.721392	0.422354	0.180467	0.443837	0.827062	10
76	Cu45Zr48Al7	708	766	1186	0.596965	58	0.645868	1.67889	3.07442	0.404435	0.694772	1.60251	0.417411	0.176658	0.422131	0.997693	0.672683	0.465078	0.121339	0.232789	0.743676	5
77	Cu47Ti33Zr11Ni8Si1	720	757	1157	0.622299	37	0.654278	1.67369	3.4065	0.403303	0.686258	1.73227	0.407055	0.183941	0.414838	0.993577	0.671176	0.472431	0.0846682	0.1665	0.718237	4
78	Cu47Ti33Zr9Nb2Ni8Si1	728	762	1159	0.628128	34	0.657463	1.67483	3.5197	0.403816	0.686799	1.76798	0.405289	0.183785	0.414368	0.994327	0.672747	0.472205	0.0788863	0.157047	0.716135	5
79	Cu47Ti33Zr7Nb4Ni8Si1	713	739	1172	0.608362	26	0.630546	1.64483	2.81034	0.392042	0.65273	1.61002	0.378888	0.208319	0.400314	0.938926	0.643544	0.496847	0.0566449	0.0988751	0.674915	5
80	Cu47Ti33Zr5Nb6Ni8Si1	712	739	1187	0.599832	27	0.622578	1.63775	2.62161	0.389152	0.645324	1.55579	0.375673	0.213596	0.397715	0.928111	0.636367	0.502055	0.0568421	0.0957828	0.668071	2
81	Cu47Ti33Zr3Nb8Ni8Si1	708	731	1228	0.576547	23	0.595277	1.60903	2.09526	0.377583	0.614007	1.40577	0.353189	0.237131	0.38489	0.877208	0.608011	0.525038	0.0442308	0.0659247	0.632736	1
82	Cu47Ti33Nb11Ni8Si1	710	732	1265	0.561265	22	0.578656	1.59225	1.82943	0.370633	0.596047	1.31892	0.341511	0.250958	0.377566	0.848733	0.591319	0.538203	0.0396396	0.0549828	0.613439	0.5
83	Cu57Zr36Ag7	712	755	1156	0.615917	43	0.653114	1.67631	3.34301	0.404176	0.690311	1.70045	0.412291	0.180734	0.417582	0.998632	0.672871	0.469264	0.0968468	0.190397	0.727509	4
84	Cu54Zr36Ag10Ti5	719	759	1146	0.6274	40	0.662304	1.68303	3.64375	0.406971	0.697208	1.77752	0.415075	0.176254	0.419423	1.01021	0.680101	0.464684	0.0936768	0.192029	0.732112	6
85	Cu49Zr36Ag10Ti5	691	737	1130	0.611504	46	0.652212	1.67807	3.29731	0.404723	0.69292	1.67882	0.415077	0.178661	0.419389	1.001	0.67392	0.467197	0.104784	0.205803	0.733628	8
86	Cu50Zr42.5Ti7.5	677	717	1152	0.587674	40	0.622396	1.64676	2.56525	0.392017	0.657118	1.50947	0.392154	0.203917	0.405029	0.947472	0.643462	0.492155	0.0842105	0.14311	0.69184	5
87	(Cu0.5Zr0.425Ti0.075)99Sn1	683	730	1140	0.599123	47	0.640351	1.66794	2.96603	0.400439	0.681579	1.59737	0.408605	0.186302	0.415508	0.982705	0.663506	0.474753	0.102845	0.190964	0.722807	6
88	(Cu0.5Zr0.425Ti0.075)99Si1	683	731	1141	0.598598	48	0.640666	1.66888	2.9701	0.400768	0.682734	1.59607	0.409478	0.185433	0.416132	0.983983	0.664261	0.473877	0.104803	0.195027	0.724803	6
89	(Cu0.5Zr0.425Ti0.075)98.8Sn0.6Si0.6	682	734	1141	0.597721	52	0.643295	1.67397	3.02198	0.402633	0.688869	1.59913	0.413672	0.180938	0.4192	0.991134	0.668566	0.46937	0.11329	0.214091	0.734443	7
90	Mg80Ni10Nd10	454	471	878	0.517084	17	0.536446	1.55453	1.29089	0.353604	0.555809	1.11085	0.323263	0.282225	0.361749	0.790565	0.553178	0.566149	0.0400943	0.0465925	0.575171	0.6
91	Mg70Ni15Nd15[24]	467	489	844	0.553318	22	0.579384	1.60043	1.81205	0.372998	0.60545	1.29708	0.357461	0.242577	0.383346	0.868573	0.598307	0.529381	0.0583554	0.0815235	0.631517	1.5
92	Mg75Ni15Nd10[24]	450	470	790	0.56962	20	0.594937	1.61406	2.06543	0.379032	0.620253	1.38235	0.364942	0.23164	0.388889	0.891104	0.612173	0.519277	0.0588235	0.0878906	0.64557	2.8
93	Mg65Cu25Er10[24]	422	480	766	0.550914	58	0.626632	1.68835	2.4764	0.40404	0.70235	1.39535	0.414796	0.168729	0.431782	0.975851	0.671747	0.455387	0.168605	0.299232	0.778068	3
94	Mg65Ni20Nd15[24]	459	501	805	0.570186	42	0.62236	1.66169	2.4883	0.396361	0.674534	1.44798	0.405044	0.189902	0.415773	0.961847	0.654019	0.477563	0.121387	0.2086	0.726708	3.5
95	Mg65Cu15Ag10Er10[24]	427	465	733	0.582538	38	0.634379	1.67153	2.76447	0.400862	0.686221	1.51961	0.412175	0.182073	0.419866	0.981046	0.664258	0.470174	0.124183	0.225913	0.738063	6
96	Mg65Cu7.5Ni7.5Zn5Ag5Y10[24]	426	464	717	0.594142	38	0.647141	1.68334	3.08807	0.405949	0.700139	1.5945	0.420527	0.172697	0.425064	1.0023	0.676039	0.461071	0.130584	0.252902	0.753138	9
97	Mg65Cu25Y10[24]	413	473	760	0.543421	60	0.622368	1.6887	2.37163	0.40324	0.701316	1.36311	0.412412	0.168973	0.432279	0.96905	0.670271	0.455134	0.172911	0.300841	0.780263	4
98	Mg65Cu25Gd10[24]	423	484	740	0.571622	61	0.654054	1.71583	3.12396	0.416165	0.736486	1.52681	0.433355	0.146538	0.445261	1.02204	0.697655	0.434258	0.192429	0.393723	0.818919	8
99	Mg65Cu25Dy10[24]	422	492	750	0.562667	70	0.656	1.72854	3.11916	0.419795	0.749333	1.5	0.435192	0.137587	0.452496	1.02542	0.704943	0.424903	0.213415	0.443783	0.842667	3
100	Mg65Cu25Pr10[24]	413	446	784	0.526786	33	0.568878	1.60669	1.61232	0.372598	0.610969	1.20216	0.367029	0.23595	0.389431	0.869999	0.600777	0.520789	0.0889488	0.119297	0.653061	1
101	Mg65Cu25Nd10[24]	423	456	744	0.568548	33	0.612903	1.64656	2.32552	0.390746	0.657258	1.42056	0.394774	0.202696	0.4075	0.941701	0.640917	0.490287	0.102804	0.168294	0.701613	1
102	Mg65Cu25Ho10[24]	417	473	751	0.55526	56	0.629827	1.68955	2.55216	0.404966	0.704394	1.41617	0.416685	0.167566	0.43219	0.981006	0.673653	0.454484	0.167665	0.302158	0.778961	1
103	Mg65Cu15Ag5Pd5Gd10[24]	430	472	748	0.574866	42	0.631016	1.67254	2.66436	0.400679	0.687166	1.48428	0.412198	0.180966	0.421311	0.977817	0.663849	0.468812	0.132075	0.237083	0.743316	10
104	Mg65Cu25Gd5Y5[24]	413	486	755	0.54702	73	0.643709	1.72378	2.77384	0.416096	0.740397	1.42105	0.42695	0.142602	0.450443	1.0045	0.697226	0.42901	0.21345	0.416647	0.837086	5
105	Mg65Cu20Ni5Gd10[24]	420	481	786	0.534351	61	0.611959	1.67959	2.17167	0.398839	0.689567	1.31421	0.405513	0.176663	0.427782	0.951672	0.66117	0.462142	0.166667	0.27541	0.767176	5
106	Mg65Cu15Ag10Y4Gd6[24]	424	467	682	0.621701	43	0.684751	1.72312	4.28357	0.422242	0.747801	1.81008	0.448182	0.141196	0.443864	1.06834	0.713778	0.429691	0.166667	0.394419	0.81085	8
107	Mg65Cu15Ag10Y2Gd8[24]	420	464	683	0.614934	44	0.679356	1.7197	4.0633	0.420671	0.743777	1.76426	0.445367	0.143613	0.442895	1.06006	0.709762	0.432146	0.1673	0.385313	0.808199	9
108	Mg65Cu15Ag10Gd10[24]	416	459	686	0.606414	43	0.669096	1.70978	3.70556	0.416515	0.731778	1.7	0.438354	0.151327	0.438428	1.0426	0.700096	0.439846	0.159259	0.347144	0.794461	7.5
109	Mg65Cu7.5Ni7.5Ag5Zn5Gd10[24]	440	477	726	0.606061	37	0.657025	1.69015	3.38511	0.409091	0.707989	1.66783	0.425359	0.167715	0.427265	1.017	0.683629	0.456231	0.129371	0.262576	0.758953	11
110	Mg65Cu7.5Ni7.5Ag5Zn5Gd7.5Y2.5[24]	438	474	719	0.609179	36	0.659249	1.69137	3.45876	0.40968	0.709318	1.68683	0.426153	0.16692	0.427494	1.01999	0.685129	0.455451	0.128114	0.262691	0.759388	13
111	Mg65Cu7.5Ni7.5Ag5Zn5Gd5Y5[24]	434	472	718	0.604457	38	0.657382	1.69201	3.38502	0.409722	0.710306	1.66197	0.426691	0.166019	0.428571	1.01879	0.684965	0.454525	0.133803	0.272523	0.763231	14
112	Mg65Cu7.5Ni7.5Ag5Zn5Gd2.5Y7.5[24]	433	473	735	0.589116	40	0.643537	1.68149	2.98364	0.404966	0.697959	1.56623	0.419061	0.173995	0.424669	0.997252	0.673682	0.462268	0.13245	0.252316	0.752381	9.5
113	Mg65Cu7.5Ni7.5Ag5Zn5Y10[24]	430	459	728	0.590659	29	0.630495	1.6581	2.72757	0.396373	0.67033	1.54027	0.401674	0.194159	0.41112	0.965761	0.65384	0.482466	0.0973154	0.17233	0.710165	9
114	Mg58.5Cu30.5Y11[24]	422	496	762	0.553806	74	0.650919	1.72916	2.95822	0.418919	0.748031	1.45882	0.431756	0.137969	0.4531	1.01663	0.702999	0.424802	0.217647	0.441348	0.845144	9
115	Mg57Cu31.5Y9.2Nd2.3[24]	428	502	777	0.550837	74	0.646075	1.72373	2.84107	0.416598	0.741313	1.4384	0.428575	0.142216	0.450352	1.0086	0.698247	0.428869	0.212034	0.418803	0.836551	10
116	Mg57Cu31.5Y8Nd3.5[24]	426	501	778	0.547558	75	0.643959	1.72361	2.78156	0.416113	0.74036	1.4233	0.427128	0.142658	0.450352	1.00494	0.697258	0.429101	0.213068	0.416401	0.836761	12
117	Mg57Cu31Y6.6Nd5.4[24]	427	491	778	0.548843	64	0.631105	1.69873	2.54534	0.407469	0.713368	1.39886	0.41839	0.16094	0.437352	0.983761	0.679189	0.447467	0.182336	0.331775	0.79563	14
118	Mg65.5Cu25.4Gd9[24]	411	457	741	0.554656	46	0.616734	1.66658	2.32874	0.396701	0.678812	1.38485	0.405526	0.185802	0.419866	0.956814	0.655312	0.472685	0.139394	0.234403	0.740891	6
119	Mg63.5Cu27.5Gd9[24]	425	469	773	0.549806	44	0.606727	1.65334	2.15682	0.391486	0.663648	1.3477	0.397524	0.196668	0.413043	0.938733	0.643623	0.483256	0.126437	0.202346	0.720569	4
120	Mg61.5Cu29.5Gd9[24]	433	472	785	0.551592	39	0.601274	1.64166	2.08613	0.387521	0.650955	1.34091	0.390951	0.206371	0.406523	0.926535	0.634219	0.493071	0.110795	0.172371	0.700637	4
121	Mg65Cu25Gd10[24]	413	473	739	0.558863	60	0.640054	1.70414	2.76088	0.41059	0.721245	1.45092	0.424131	0.156136	0.439769	0.998623	0.685713	0.443255	0.184049	0.350218	0.802436	7
122	Mg63Cu27Gd10[24]	418	481	755	0.553642	63	0.637086	1.70436	2.67806	0.41006	0.72053	1.4273	0.422383	0.15632	0.440129	0.99378	0.68462	0.443144	0.186944	0.350765	0.803974	4
123	Mg61Cu29Gd10[24]	420	480	762	0.551181	60	0.629921	1.69404	2.53508	0.406091	0.708661	1.40351	0.417297	0.16434	0.434783	0.981591	0.676181	0.451015	0.175439	0.316885	0.787402	4
124	Mg59Cu31Gd10[24]	424	482	769	0.551365	58	0.626788	1.68816	2.48113	0.404023	0.702211	1.3971	0.414855	0.168855	0.431655	0.976077	0.671697	0.455541	0.168116	0.298559	0.777633	4
125	Mg64.5Cu24.5Gd11[24]	413	472	739	0.558863	59	0.638701	1.70172	2.73445	0.409722	0.718539	1.44785	0.423113	0.157986	0.438481	0.996276	0.683863	0.445105	0.180982	0.341806	0.798376	6
126	Mg62.5Cu26.5Gd11[24]	427	483	748	0.570856	56	0.645722	1.702	2.93686	0.411064	0.720588	1.50467	0.426939	0.157249	0.437855	1.00737	0.686798	0.444938	0.174455	0.340506	0.795455	9
127	Mg60.5Cu28.5Gd11[24]	425	485	755	0.562914	60	0.642384	1.70409	2.8275	0.411017	0.721854	1.4697	0.425459	0.15595	0.439516	1.00237	0.686625	0.443278	0.181818	0.349794	0.801325	8
128	Mg58.5Cu30.5Gd11[24]	427	490	753	0.567065	63	0.65073	1.71461	3.02491	0.415254	0.734396	1.50307	0.431308	0.1477	0.444891	1.01657	0.695637	0.435225	0.193252	0.388917	0.818061	8
129	Mg61Cu28Gd11[24]	422	483	737	0.572592	61	0.65536	1.71714	3.15931	0.416739	0.738128	1.53333	0.434238	0.145492	0.445902	1.02424	0.698886	0.433251	0.193651	0.399002	0.820896	12
130	La66Al14Cu20[24]	395	449	731	0.540356	54	0.614227	1.67706	2.23021	0.398757	0.688098	1.33631	0.406536	0.178134	0.426271	0.955103	0.660623	0.464075	0.160714	0.268221	0.76197	2
131	La55Al25Ni20[24]	491	555	941	0.521785	64	0.589798	1.65213	1.82894	0.38757	0.657811	1.23333	0.389898	0.19893	0.41377	0.914018	0.637101	0.483311	0.142222	0.210905	0.725824	3
132	La70Al14(Cu,Ni)16[24]	404	429	763	0.529489	25	0.562254	1.59137	1.55362	0.367609	0.59502	1.19499	0.355672	0.249351	0.380872	0.851222	0.587764	0.534426	0.0696379	0.0905375	0.627785	0.5
133	La68Al14(Cu,Ni)18[24]	405	431	724	0.559392	26	0.595304	1.62359	2.03328	0.381754	0.631215	1.3511	0.377739	0.222226	0.395671	0.906335	0.619717	0.509373	0.0815047	0.122657	0.667127	1
134	La66Al14(Cu,Ni)20[24]	405	431	674	0.60089	26	0.639466	1.66509	2.9561	0.399444	0.678042	1.60223	0.405761	0.18898	0.413575	0.978656	0.661215	0.477452	0.0966543	0.178326	0.716617	1.5
135	La62Al14(Cu,Ni)24[24]	417	446	738	0.565041	29	0.604336	1.63459	2.18125	0.386147	0.643631	1.38941	0.385943	0.2129	0.401182	0.923895	0.630063	0.500331	0.0903427	0.14183	0.682927	10
136	La55Al25Ni10Cu10[24]	467.4	547.2	835	0.55976	79.8	0.655329	1.73049	3.08783	0.420147	0.750898	1.48857	0.434734	0.136415	0.453625	1.02418	0.705594	0.423582	0.217084	0.450308	0.846467	5
137	La55Al25Cu20[24]	455.9	494.8	896.1	0.50876	38.9	0.552171	1.59409	1.40075	0.365976	0.595581	1.12403	0.357814	0.246974	0.383708	0.844314	0.587378	0.530028	0.0883689	0.110124	0.638991	3
138	La55Al25Ni5Cu10Co5[24]	465.2	541.8	822.5	0.565593	76.6	0.658723	1.73025	3.19885	0.42075	0.751854	1.51637	0.436995	0.136091	0.453273	1.03001	0.706973	0.423548	0.214386	0.452255	0.844985	9
139	La62Cu12Ni12Al14[24]	423	452	744	0.568548	29	0.607527	1.63711	2.2424	0.387318	0.646505	1.4081	0.387546	0.210905	0.402174	0.92864	0.632708	0.498496	0.0903427	0.143871	0.685484	12
140	La62Al14Cu24[24]	401	449	734	0.546322	48	0.611717	1.66602	2.21667	0.395595	0.677112	1.34835	0.403289	0.186488	0.420118	0.949499	0.653226	0.472848	0.144144	0.236971	0.742507	5
141	La62Al14Cu22Ag2[24]	401	455	722	0.555402	54	0.630194	1.69007	2.55937	0.405165	0.704986	1.41745	0.416956	0.16716	0.432455	0.981642	0.674083	0.454087	0.168224	0.30375	0.779778	5
142	La62Al14Cu20Ag4[24]	404	456	729	0.554184	52	0.625514	1.6829	2.47184	0.402471	0.696845	1.40308	0.413361	0.172814	0.428692	0.973396	0.668219	0.45967	0.16	0.281877	0.768176	8
143	La62Al14Cu19Ag5[24]	405	456	730	0.554795	51	0.624658	1.68072	2.45991	0.401762	0.694521	1.40308	0.412523	0.174502	0.427487	0.971721	0.666637	0.461393	0.156923	0.275121	0.764384	5
144	La62Al14Cu18Ag6[24]	406	457	736	0.55163	51	0.620924	1.67725	2.3836	0.400175	0.690217	1.38485	0.410026	0.177369	0.425817	0.965462	0.663228	0.464072	0.154545	0.266004	0.759511	5
145	La62Al14Cu17Ag7[24]	406	458	739	0.549391	52	0.619756	1.67747	2.35493	0.4	0.690122	1.37538	0.409497	0.177293	0.426065	0.963734	0.662928	0.463854	0.156156	0.267373	0.760487	5
146	La62Al14Cu16Ag8[24]	407	458	744	0.547043	51	0.615591	1.67235	2.27891	0.397915	0.68414	1.35905	0.406473	0.181435	0.423461	0.956541	0.658397	0.467844	0.151335	0.253765	0.752688	5
147	La62Al14(Cu5/6Ag1/6)20(Ni1/2Co1/2)4[24]	412	472	713	0.57784	60	0.661992	1.72347	3.34815	0.419556	0.746143	1.56811	0.438685	0.140437	0.448945	1.0354	0.704959	0.428389	0.199336	0.425613	0.830295	16
148	La62Al14(Cu5/6Ag1/6)16(Ni1/2Co1/2)8[24]	415	477	708	0.586158	62	0.673729	1.73556	3.70973	0.424755	0.761299	1.62799	0.446628	0.130929	0.454852	1.0552	0.716137	0.41913	0.211604	0.482187	0.84887	16
149	La62Al14(Cu5/6Ag1/6)14(Ni1/2Co1/2)10[24]	418	491	703	0.594595	73	0.698435	1.76924	4.56653	0.438002	0.802276	1.72281	0.463285	0.105561	0.472362	1.09648	0.743271	0.393943	0.25614	0.678934	0.906117	20
150	La62Al14(Cu5/6Ag1/6)12(Ni1/2Co1/2)12[24]	429	471	698	0.614613	42	0.674785	1.71252	3.92127	0.417924	0.734957	1.75093	0.440844	0.149515	0.438837	1.05082	0.703785	0.438049	0.156134	0.349667	0.795129	16
151	La32Ce32Al16Ni5Cu15[24]	403	451	712	0.566011	48	0.633427	1.68512	2.66809	0.404484	0.700843	1.45955	0.417526	0.1707	0.429063	0.985625	0.672441	0.458177	0.15534	0.283965	0.768258	10
152	La32Ce32Al16Ni5Cu12Co3[24]	406	455	709	0.572638	49	0.641749	1.69333	2.86332	0.408072	0.71086	1.50165	0.423213	0.164057	0.43299	0.999715	0.68033	0.451817	0.161716	0.308358	0.779972	10
153	La32Ce32Al16Ni5Cu10Co5[24]	413	467	718	0.575209	54	0.650418	1.70596	3.0614	0.412909	0.725627	1.53115	0.430009	0.154041	0.439662	1.0152	0.690841	0.4419	0.177049	0.353994	0.800836	12
154	La32Ce32Al16Ni5Cu7Co8[24]	416	471	739	0.562923	55	0.637348	1.69513	2.728	0.407792	0.711773	1.4582	0.421493	0.162881	0.434711	0.993437	0.679696	0.45021	0.170279	0.318556	0.786198	10
155	La32Ce32Al16Ni5Cu5Co10[24]	424	472	767	0.552803	48	0.615385	1.66601	2.29966	0.396306	0.677966	1.37609	0.404832	0.186298	0.419693	0.954759	0.654498	0.473072	0.139942	0.233864	0.740548	10
156	La62Al14(Cu0.5Ni0.5)24[24]	423	452	744	0.568548	29	0.607527	1.63711	2.2424	0.387318	0.646505	1.4081	0.387546	0.210905	0.402174	0.92864	0.632708	0.498496	0.0903427	0.143871	0.685484	12
157	La55Al25Cu20[30]	443	498	879	0.503982	55	0.566553	1.62814	1.51979	0.376702	0.629124	1.1422	0.373982	0.219362	0.401598	0.874937	0.614424	0.50188	0.126147	0.167848	0.691695	2
158	La55Al20Ag5Cu20[30]	429	503	823	0.521264	74	0.611179	1.69376	2.10729	0.401757	0.701094	1.27665	0.40543	0.167579	0.435143	0.950288	0.668381	0.451911	0.187817	0.31002	0.791009	4
159	La55Al17.5Ag7.5Cu20[30]	425	498	852	0.498826	73	0.584507	1.67059	1.68893	0.389977	0.670188	1.16628	0.387744	0.187791	0.422963	0.905891	0.645413	0.469701	0.17096	0.247574	0.755869	3
160	La55Al15Ag10Cu20[30]	416	483	787	0.52859	67	0.613723	1.68965	2.17417	0.401496	0.698856	1.30189	0.407115	0.169679	0.433071	0.954764	0.667306	0.454676	0.180593	0.301593	0.78399	2
161	La55Al25Ag5Cu15[30]	452	503	860	0.525581	51	0.584884	1.63841	1.7839	0.383384	0.644186	1.23284	0.384714	0.209584	0.406456	0.904034	0.626973	0.494315	0.125	0.180872	0.703488	3
162	La60Al15Ag5Cu20[30]	401	481	759	0.528327	80	0.633729	1.72783	2.49574	0.414655	0.73913	1.34358	0.419561	0.142301	0.452419	0.986484	0.694647	0.427275	0.223464	0.415092	0.844532	5
163	La62.5Al12.5Ag5Cu20[30]	389	472	721	0.539528	83	0.654646	1.7529	2.96137	0.425225	0.769764	1.42169	0.432593	0.123252	0.465214	1.02028	0.715376	0.409131	0.25	0.52075	0.884882	6
164	La65Al10Ag5Cu20[30]	380	458	716	0.530726	78	0.639665	1.73599	2.61463	0.417883	0.748603	1.3631	0.423186	0.136264	0.456559	0.995951	0.701032	0.421443	0.232143	0.445286	0.857542	5
165	La62.5Al12.5Ag5Cu17.5Fe2.5[30]	391	464	711	0.54993	73	0.652602	1.73663	2.97373	0.421053	0.755274	1.45	0.432595	0.133054	0.457021	1.0189	0.707257	0.41965	0.228125	0.467849	0.857947	7
166	La62.5Al12.5Ag5Cu15Fe5[30]	390	445	713	0.546985	55	0.624123	1.68801	2.41632	0.403445	0.701262	1.37771	0.413356	0.169242	0.431779	0.97183	0.67058	0.455647	0.170279	0.298647	0.778401	6
167	La62.5Al12.5Ag5Cu17.5Co2.5[30]	393	473	712	0.551966	80	0.664326	1.75553	3.2543	0.428054	0.776685	1.48276	0.439599	0.119555	0.466667	1.03734	0.721099	0.406277	0.250784	0.550411	0.889045	8
168	La62.5Al12.5Ag5Cu15Co5[30]	397	474	700	0.567143	77	0.677143	1.7611	3.68427	0.432088	0.787143	1.56436	0.448573	0.113761	0.469336	1.05958	0.72959	0.401289	0.254125	0.5985	0.897143	9
169	La70.0Al12.4(Cu,Ni)17.6[31]	397	418	759	0.523057	21	0.550725	1.57595	1.42711	0.361592	0.578393	1.1547	0.343557	0.26291	0.372982	0.826974	0.573296	0.547409	0.058011	0.071697	0.606061	0.5
170	La68.0Al13.2(Cu,Ni)18.8[31]	400	426	743	0.538358	26	0.573351	1.60336	1.69571	0.372703	0.608345	1.24198	0.364181	0.239055	0.386655	0.87095	0.599391	0.524846	0.0758017	0.103494	0.643338	1
171	La66.0Al14.0(Cu,Ni)20.0[31]	404	435	703	0.57468	31	0.618777	1.65141	2.44681	0.392954	0.662873	1.45485	0.398087	0.198835	0.40949	0.950866	0.645944	0.486674	0.103679	0.174371	0.70697	1.5
172	La64.6Al14.6(Cu,Ni)20.8[31]	406	442	706	0.575071	36	0.626062	1.66374	2.57478	0.397482	0.677054	1.47333	0.406681	0.188336	0.416376	0.967157	0.656519	0.47619	0.12	0.209711	0.728045	5
173	La63.1Al15.2(Cu,Ni)21.7[31]	408	448	709	0.575458	40	0.631876	1.6735	2.68323	0.401074	0.688293	1.48837	0.412842	0.180186	0.42178	0.979333	0.664744	0.468054	0.13289	0.239574	0.744711	10
174	La62.0Al15.6(Cu,Ni)22.4[31]	410	453	712	0.575843	43	0.636236	1.68072	2.76874	0.403743	0.696629	1.5	0.417121	0.174239	0.425751	0.988068	0.670765	0.462121	0.142384	0.262817	0.757022	11
175	La61.4Al15.9(Cu,Ni)22.7[31]	413	459	729	0.566529	46	0.62963	1.67791	2.60037	0.401926	0.69273	1.45253	0.41392	0.17649	0.425084	0.978208	0.666747	0.46399	0.14557	0.260604	0.75583	10.5
176	La60.5Al16.3(Cu,Ni)23.2[31]	414	465	734	0.564033	51	0.633515	1.68722	2.66041	0.405052	0.702997	1.45312	0.418077	0.169068	0.430359	0.986237	0.67371	0.456451	0.159375	0.291787	0.77248	8
177	La59.6Al16.6(Cu,Ni)23.8[31]	416	475	750	0.554667	59	0.633333	1.69649	2.61289	0.407376	0.712	1.42216	0.419502	0.162239	0.435918	0.987257	0.678877	0.449123	0.176647	0.324549	0.790667	8
178	La58.6Al17.0(Cu,Ni)24.4[31]	421	489	774	0.543928	68	0.631783	1.70545	2.53455	0.409205	0.719638	1.38527	0.4191	0.156338	0.441013	0.984933	0.682987	0.442535	0.192635	0.352453	0.807494	5
179	La57.6Al17.5(Cu,Ni)24.9[31]	425	499	790	0.537975	74	0.631646	1.71209	2.5044	0.4107	0.725316	1.36712	0.418989	0.152115	0.444531	0.984414	0.686271	0.437877	0.20274	0.371394	0.818987	8
180	La56.5Al17.9(Cu,Ni)25.6[31]	433	492	823	0.526124	59	0.597813	1.66238	1.94445	0.39172	0.669502	1.26154	0.395642	0.190591	0.419011	0.927724	0.646043	0.475371	0.151282	0.233176	0.741191	2
181	La55.4Al18.4(Cu,Ni)26.2[31]	426	491	881	0.483541	65	0.557321	1.63612	1.37519	0.375669	0.631101	1.07912	0.369551	0.215743	0.405248	0.860953	0.615924	0.495662	0.142857	0.182051	0.704881	2
182	Pd79.5Cu4Si16.5[24]	635	675	1086	0.584715	40	0.621547	1.64771	2.53743	0.392214	0.658379	1.49667	0.393769	0.202798	0.406019	0.948556	0.643974	0.49096	0.0886918	0.150366	0.695212	0.75
183	Pd77.5Cu6Si16.5[24]	637	678	1058	0.602079	41	0.640832	1.66644	2.9909	0.4	0.679584	1.61045	0.406715	0.187906	0.414171	0.980998	0.662551	0.47639	0.0973872	0.180866	0.718336	1.5
184	Pd81.5Cu2Si6.5[24]	633	670	1097	0.577028	37	0.610757	1.63548	2.32607	0.387283	0.644485	1.44397	0.384458	0.212984	0.400113	0.92806	0.632252	0.500908	0.0797414	0.128455	0.678213	2
185	Pd77Cu6Si17[24]	642	686	1128	0.569149	44	0.608156	1.63768	2.25432	0.387571	0.647163	1.41152	0.387938	0.210436	0.402426	0.92966	0.633289	0.498053	0.090535	0.144592	0.68617	2
186	Pd73.5Cu10Si16.5[24]	645	685	1136	0.567782	40	0.602993	1.6298	2.17219	0.384615	0.638204	1.39511	0.381513	0.217294	0.398133	0.917639	0.626176	0.504851	0.0814664	0.126843	0.673415	2
187	Pd71.5Cu12Si16.5[24]	652	680	1154	0.564991	28	0.589255	1.60794	1.97333	0.376523	0.613518	1.35458	0.360204	0.236786	0.386041	0.880487	0.606168	0.524215	0.0557769	0.0812548	0.637782	2
188	Pd40Ni40P20[24]	590	671	991	0.595358	81	0.677094	1.73265	3.86611	0.424415	0.758829	1.67332	0.448188	0.132922	0.452467	1.06039	0.716074	0.421317	0.201995	0.466699	0.840565	25
189	Pd40Cu30Ni10P20[24]	576.9	655.8	836	0.690072	78.9	0.78445	1.82684	11.651	0.464152	0.878828	2.53107	0.519205	0.0630706	0.492492	1.24171	0.810383	0.348864	0.304516	1.40174	0.973206	72
190	Pd77Cu6Si17[24]	642.4	686.4	1128	0.569504	44	0.608511	1.638	2.26113	0.387709	0.647518	1.41351	0.388145	0.210186	0.402557	0.93022	0.633606	0.497818	0.0906096	0.144944	0.686525	2
191	Pd79Cu6Si10P5[24]	609	682	995	0.61206	73	0.685427	1.73193	4.23948	0.425187	0.758794	1.76684	0.451907	0.13361	0.450209	1.07278	0.719098	0.422146	0.189119	0.453786	0.832161	5
192	Pd79Cu5Ag1Si10P5[24]	614	684	1001	0.613387	70	0.683317	1.72739	4.17932	0.423529	0.753247	1.76744	0.449651	0.137289	0.447478	1.0684	0.715726	0.425825	0.180879	0.427709	0.823177	4
193	Pd79Cu4Ag2Si10P5[24]	613	684	1005	0.60995	71	0.680597	1.72577	4.06918	0.422744	0.751244	1.7449	0.448144	0.138473	0.44701	1.06411	0.713751	0.427006	0.181122	0.422385	0.821891	5
194	Pd79Cu3Ag3Si10P5[24]	610	683	1005	0.606965	73	0.679602	1.72664	4.01827	0.42291	0.752239	1.72911	0.44804	0.137701	0.447867	1.06298	0.713847	0.426222	0.18481	0.429478	0.824876	5
195	Pd79Cu2Ag4Si10P5[24]	611	676	1006	0.607356	65	0.671968	1.71374	3.7928	0.418058	0.736581	1.71139	0.440845	0.148126	0.440547	1.04802	0.70351	0.436649	0.164557	0.364692	0.801193	7
196	Ti50Ni30Cu32Sn3[24]	686	759	1283	0.534684	73	0.591582	1.6411	1.89628	0.385475	0.64848	1.27136	0.388113	0.20702	0.407444	0.914139	0.630864	0.492525	0.122278	0.182383	0.705378	1
197	Ti50Ni15Cu25Sn3Be7[24]	688	733	1207	0.570008	45	0.607291	1.63542	2.24458	0.386807	0.644573	1.41233	0.385936	0.212487	0.401031	0.9266	0.6314	0.500141	0.0867052	0.137798	0.681856	2
198	Ti45Ni15Cu25Sn3Be7Zr5[24]	680	741	1142	0.595447	61	0.648862	1.68515	3.13356	0.406696	0.702277	1.6039	0.42179	0.171246	0.425916	1.00531	0.677768	0.459643	0.132035	0.257959	0.755692	5
199	Ti40Zr25Ni8Cu9Be18[24]	621	668	1009	0.615461	47	0.662042	1.69115	3.56746	0.409816	0.708622	1.72165	0.425499	0.167678	0.426357	1.0219	0.68582	0.456209	0.121134	0.251004	0.755203	8
200	Ti50Cu42.5Ni7.5[24]	670	708	1226	0.546493	38	0.577488	1.60321	1.76786	0.373418	0.608483	1.27338	0.362547	0.239577	0.385729	0.87282	0.600165	0.525949	0.0683453	0.0948853	0.639478	0.2
201	Ti47.5Zr2.5Cu42.5Ni7.5[24]	673	720	1225	0.549388	47	0.587755	1.61922	1.90005	0.379347	0.626122	1.30435	0.375477	0.225555	0.394344	0.896866	0.614666	0.512116	0.0851449	0.124031	0.66449	1.5
202	Ti42.5Zr2.5Hf5Cu42.5Ni7.5[24]	677	726	1203	0.56276	49	0.603491	1.63514	2.16017	0.38617	0.644223	1.38023	0.386587	0.212294	0.401763	0.923836	0.630253	0.499615	0.0931559	0.145797	0.684954	2.5
203	Ti41.5Zr2.5Hf5Cu42.5Ni7.5Si1[24]	680	730	1199	0.567139	50	0.608841	1.64067	2.25676	0.388505	0.650542	1.40655	0.390475	0.207718	0.404355	0.93314	0.635632	0.495246	0.0963391	0.154573	0.692244	5
204	Ti55Zr10Cu9Ni8Be18[24]	629	667	1013	0.620928	38	0.65844	1.68134	3.50449	0.406212	0.695953	1.73698	0.415665	0.17689	0.419643	1.00738	0.677899	0.465392	0.0989583	0.199656	0.733465	6
205	Ti50Zr15Cu9Ni8Be18[24]	622	662	1009	0.616452	40	0.656095	1.68076	3.41971	0.405886	0.695738	1.71059	0.416372	0.176855	0.420108	1.00605	0.676875	0.465383	0.103359	0.206629	0.735382	6
206	Ti50Ni24Cu20B1Si2Sn3[24]	726	800	1310	0.554198	74	0.610687	1.65613	2.23299	0.392927	0.667176	1.36986	0.399808	0.194337	0.414218	0.944987	0.646698	0.481193	0.126712	0.206551	0.723664	1
207	Ti34Zr11Cu47Ni8[24]	698.4	727.2	1169	0.597434	28.8	0.62207	1.63867	2.602	0.389418	0.646707	1.54526	0.378683	0.212404	0.398692	0.931301	0.637038	0.500832	0.0611985	0.103049	0.671343	4.5
208	Ti41.5Zr2.5Hf5Cu42.5Ni7.5Si1[24]	684.6	719.9	1206	0.567662	35.3	0.596932	1.61922	2.08573	0.380779	0.626202	1.38071	0.371496	0.226751	0.392128	0.900597	0.616696	0.514303	0.0677023	0.102273	0.655473	2
209	Ti41.5Zr2.5Hf5Cu37.5Ni7.5Si1Sn5[24]	693.3	757.5	1176	0.589541	64.2	0.644133	1.68214	2.99856	0.405232	0.698724	1.5693	0.419507	0.173473	0.424981	0.998305	0.674293	0.461755	0.133002	0.254135	0.753316	6
210	Ti40Zr10Cu40Pd10[24]	660	709	1184	0.557432	49	0.598818	1.63167	2.07397	0.38449	0.640203	1.35305	0.384322	0.215053	0.400423	0.916976	0.626544	0.502094	0.0935115	0.143335	0.681588	4
211	Ti40Zr10Cu34Pd16[24]	672	723	1231	0.545898	51	0.587327	1.62179	1.8827	0.379926	0.628757	1.29338	0.377555	0.223207	0.396111	0.898786	0.616437	0.509539	0.0912343	0.132804	0.670187	4
212	Ti40Zr10Cu32Pd18[24]	683	740	1272	0.53695	57	0.581761	1.62041	1.78578	0.378517	0.626572	1.25637	0.376445	0.224252	0.396123	0.892357	0.613977	0.509935	0.0967742	0.137554	0.671384	3
213	Ti40Zr10Cu30Pd20[24]	687	747	1279	0.537138	60	0.58405	1.62447	1.81323	0.379959	0.630962	1.26182	0.379033	0.220798	0.398322	0.897321	0.61746	0.506495	0.101351	0.145641	0.677873	3
214	Ti53Cu15Ni18.5Al7Si3Sc3B0.5[24]	709	767	1240	0.571774	58	0.618548	1.65358	2.43063	0.393535	0.665323	1.44444	0.399717	0.196828	0.411061	0.952448	0.647393	0.484554	0.109228	0.183803	0.712097	2
215	Ti53Cu15Ni18.5Al7Si3Hf3B0.5[24]	695	749	1230	0.565041	54	0.608943	1.64274	2.24997	0.389091	0.652846	1.4	0.39211	0.205826	0.40576	0.935051	0.637137	0.493257	0.100935	0.162214	0.696748	2
216	Ti40Zr10Cu38Pd12[32]	666	715	1189	0.560135	49	0.601346	1.63371	2.11945	0.385445	0.642557	1.36711	0.385686	0.213409	0.401261	0.920841	0.628666	0.500596	0.0936902	0.145249	0.683768	6
217	Ti40Zr10Cu36Pd14[32]	669	718	1191	0.561713	49	0.602855	1.63496	2.14698	0.386022	0.643997	1.37548	0.386524	0.2124	0.401781	0.923176	0.629958	0.499668	0.0938697	0.146521	0.685139	6
218	Pr68Cu25Al7[24]	382	402	705	0.541844	20	0.570213	1.5942	1.67265	0.369825	0.598582	1.24458	0.355375	0.247397	0.38121	0.858013	0.591595	0.533446	0.0619195	0.0832162	0.62695	1.5
219	Pr68(Cu,Ni)25Al7[24]	399	416	703	0.567568	17	0.59175	1.61017	2.01513	0.377495	0.615932	1.36842	0.361437	0.234997	0.386953	0.884139	0.608433	0.522544	0.0559211	0.0823489	0.640114	1.5
220	Pr72(Cu,Ni)25Al3[24]	367	402	743	0.493943	35	0.54105	1.58931	1.26877	0.362162	0.588156	1.06915	0.352965	0.251674	0.381659	0.828586	0.581008	0.532979	0.0930851	0.110465	0.635262	1.5
221	Pr72(Cu,Ni)21Al7[24]	395	410	760	0.519737	15	0.539474	1.55771	1.32204	0.354978	0.559211	1.12329	0.325575	0.279432	0.363248	0.795937	0.556322	0.563617	0.0410959	0.0483673	0.578947	1.5
222	Y56Al24Co20[24]	636	690	1078	0.589981	54	0.640074	1.67489	2.91503	0.402567	0.690167	1.56109	0.414645	0.179615	0.420814	0.989164	0.668242	0.467907	0.122172	0.228133	0.74026	1.5
223	Y36Sc20Al24Co20[24]	645	760	1034	0.623791	115	0.73501	1.80209	6.52938	0.45265	0.846228	1.95373	0.487475	0.0803697	0.487737	1.15802	0.775107	0.368845	0.29563	0.987999	0.957447	25
224	Y36Sc20Al24Co10Ni10[24]	645	731	1010	0.638614	86	0.723762	1.77195	6.05715	0.441692	0.808911	2.00274	0.478745	0.102897	0.469271	1.13871	0.756261	0.391112	0.235616	0.712606	0.894059	25
225	Co50Cr15Mo14C15B6[24]	819	895	1417	0.577982	76	0.631616	1.67078	2.69008	0.400268	0.685251	1.49666	0.411406	0.182526	0.419983	0.977562	0.662898	0.470483	0.12709	0.228432	0.738885	2
226	Co48Cr15Mo14C15B6Er2[24]	848	933	1394	0.608321	85	0.669297	1.70856	3.72285	0.416146	0.730273	1.70879	0.437804	0.152429	0.437473	1.04222	0.699425	0.440957	0.155678	0.339166	0.791248	10
227	Co43Fe20Ta5.5B31.5[24]	910	982	1526	0.59633	72	0.643512	1.67545	3.01964	0.40312	0.690695	1.59416	0.414899	0.179554	0.420255	0.992699	0.66965	0.467965	0.116883	0.221399	0.737877	2
228	[(Co0.9Fe0.1)0.75B0.2Si0.05]96Nb4[33]	803	843	1457	0.551132	40	0.578586	1.60095	1.79559	0.373009	0.60604	1.28899	0.358902	0.241931	0.383913	0.869562	0.598582	0.528602	0.0611621	0.0851998	0.633493	2
229	[(Co0.8Fe0.2)0.75B0.2Si0.05]96Nb4[33]	813	853	1445	0.56263	40	0.590311	1.61183	1.97877	0.377768	0.617993	1.34968	0.365742	0.233	0.388599	0.887971	0.609523	0.520315	0.0632911	0.0927913	0.645675	2.5
230	[(Co0.7Fe0.3)0.75B0.2Si0.05]96Nb4[33]	820	860	1430	0.573427	40	0.601399	1.62221	2.17051	0.382222	0.629371	1.40984	0.372303	0.224599	0.393013	0.905513	0.619938	0.512391	0.0655738	0.100954	0.657343	3.5
231	[(Co0.6Fe0.4)0.75B0.2Si0.05]96Nb4[33]	823	865	1418	0.580395	42	0.610014	1.63143	2.32791	0.385988	0.639633	1.45378	0.379268	0.216952	0.397284	0.921354	0.62895	0.504987	0.0705882	0.113031	0.669252	4
232	Au55Cu25Si20[34]	348	383	654	0.53211	35	0.585627	1.63268	1.81484	0.382236	0.639144	1.25163	0.38314	0.214005	0.403086	0.903179	0.623494	0.499301	0.114379	0.165847	0.692661	0.5
233	Au46Ag5Cu29Si20[34]	395	420	664	0.59488	25	0.63253	1.65817	2.78655	0.396601	0.670181	1.56134	0.400886	0.194489	0.410517	0.966731	0.654403	0.482877	0.0929368	0.165866	0.707831	1
234	Au52Pd2.3Cu29.2Si16.5[34]	393	427	651	0.603687	34	0.655914	1.6902	3.34445	0.409004	0.708141	1.65504	0.425417	0.167501	0.427644	1.016	0.683312	0.456	0.131783	0.266303	0.760369	2
235	Au49Ag5.5Pd2.3Cu26.9Si16.3[34]	401	459	644	0.622671	58	0.712733	1.76731	5.37791	0.439234	0.802795	1.88889	0.472258	0.106174	0.468722	1.12074	0.749032	0.394661	0.238683	0.679562	0.892857	5
236	Hf47Cu29.25Ni9.75Al14[35]	790	875	1278	0.618153	85	0.684664	1.72575	4.25623	0.423114	0.751174	1.79303	0.44941	0.138834	0.445889	1.06952	0.715296	0.427355	0.17418	0.413462	0.817684	10
237	Hf48Cu29.25Ni9.75Al13[35]	785	874	1280	0.613281	89	0.682813	1.72666	4.16226	0.423245	0.752344	1.76566	0.449217	0.137879	0.447075	1.06745	0.715112	0.426415	0.179798	0.423846	0.821875	10
238	Hf51Cu27.75Ni9.25Al12[35]	777	872	1344	0.578125	95	0.64881	1.70039	3.04126	0.411127	0.719494	1.53792	0.428061	0.158382	0.436372	1.0117	0.68707	0.446344	0.167549	0.33133	0.790179	8
239	Gd60Co25Al15[36]	572	617	952	0.60084	45	0.648109	1.67951	3.14479	0.404856	0.695378	1.62368	0.417697	0.17641	0.421925	1.00012	0.673774	0.464882	0.118421	0.229361	0.742647	5
240	Gd60Ni15Al25[36]	603	648	1006	0.599404	45	0.644135	1.67403	3.04878	0.402735	0.688867	1.60794	0.413565	0.181022	0.418984	0.9918	0.668848	0.469476	0.111663	0.211721	0.733598	4
241	Zr65Al7.5Cu17.5Ni10[24]	656.5	735.6	1167	0.562554	79.1	0.630334	1.68304	2.59487	0.4034	0.698115	1.44094	0.41566	0.172425	0.428204	0.980627	0.670085	0.459735	0.154946	0.27903	0.765895	16
242	Zr57Ti5Al10Cu20Ni8[24]	676.7	720	1145	0.591004	43.3	0.628821	1.65499	2.69743	0.395235	0.666638	1.53748	0.398898	0.196929	0.409276	0.961065	0.651143	0.485242	0.0924621	0.162221	0.704454	10
243	Zr65.5Al5.6Ni6.5Cu22.4[24]	630	733	1211	0.520231	103	0.605285	1.68372	2.0211	0.398153	0.690339	1.26162	0.401538	0.175071	0.430041	0.940661	0.66075	0.459304	0.177281	0.284002	0.775392	3
244	Zr41.2Ti13.8Cu12.5Ni10Be22.5[24]	623	672	996	0.625502	49	0.674699	1.70415	3.98811	0.415071	0.723896	1.80161	0.434825	0.157472	0.432254	1.0442	0.698419	0.445928	0.131367	0.2908	0.773092	50
245	Zr54Cu46[24]	696	746	1201	0.579517	50	0.621149	1.65136	2.50799	0.393253	0.662781	1.47723	0.397673	0.199186	0.408834	0.952613	0.646541	0.487194	0.0990099	0.168096	0.704413	2
246	Zr47Cu46Al7[24]	705	781	1163	0.606191	76	0.671539	1.71399	3.77323	0.418094	0.736887	1.70524	0.440834	0.147871	0.440844	1.04758	0.703502	0.436388	0.165939	0.367177	0.802236	3
247	Zr41Ti14Cu12.5Ni8Be22.5C2[24]	628	683	997	0.62989	55	0.685055	1.71747	4.35032	0.420308	0.740221	1.85095	0.44466	0.14655	0.439286	1.06488	0.710417	0.434942	0.149051	0.350318	0.795386	5
248	Zr41Ti14Cu12.5Ni2Be22.5C8[24]	629	727	992	0.634073	98	0.732863	1.78988	6.51168	0.448489	0.831653	2.00275	0.486046	0.0891353	0.47993	1.15495	0.768873	0.377451	0.269972	0.877779	0.930444	3
249	Zr26Ti10Cu8Ni8Be20Y4Mg24[24]	650	700	951	0.683491	50	0.736067	1.76041	7.22211	0.437227	0.788644	2.32558	0.47363	0.116579	0.45427	1.14558	0.75492	0.402809	0.166113	0.515865	0.84122	5
250	Zr40Ti15Cu11Ni11Be21.5Y1Mg0.5[24]	630	674	975	0.646154	44	0.691282	1.716	4.6867	0.419938	0.73641	1.95362	0.441615	0.149671	0.435415	1.06737	0.711436	0.437677	0.127536	0.305957	0.781538	5
251	Zr48Nb8Cu14Ni12Be18[24]	656	724	1072	0.61194	68	0.675373	1.7156	3.92179	0.418981	0.738806	1.74038	0.442528	0.146818	0.44098	1.05316	0.705863	0.435354	0.163462	0.368345	0.802239	8
252	Zr48Nb8Cu12Fe8Be24[24]	658	751	1071	0.614379	93	0.701214	1.75572	4.82576	0.434355	0.788049	1.8184	0.464433	0.115032	0.463227	1.10118	0.738214	0.403566	0.225182	0.597598	0.874883	8
253	Zr36Nb12Cu10Ni8Be20Y2Mg12[24]	653	733	1029	0.634597	80	0.712342	1.75711	5.46303	0.435791	0.790087	1.94947	0.47001	0.114403	0.461407	1.11838	0.743737	0.402708	0.212766	0.596238	0.867833	5
254	Zr36Nb12Cu10Ni6Fe2Be20Y2Mg12[24]	670	712	1029	0.651118	42	0.691934	1.7138	4.74719	0.41907	0.73275	1.98329	0.438183	0.152312	0.433084	1.06405	0.710106	0.440152	0.116992	0.280031	0.773567	5
255	Zr54Al15Ni10Cu19Y2[24]	714	787	1112	0.642086	73	0.707734	1.74433	5.31993	0.430997	0.773381	1.97739	0.463415	0.125205	0.45287	1.10706	0.734844	0.41333	0.183417	0.493463	0.839029	5
256	Zr53Al14Ni10Cu19Y4[24]	668	766	1069	0.624883	98	0.716558	1.77159	5.5734	0.44099	0.808232	1.91022	0.474899	0.10292	0.470845	1.12726	0.75282	0.391383	0.244389	0.713046	0.899906	5
257	Zr51Cu20.7Ni12Al16.3[24]	722	800	1132	0.637809	78	0.706714	1.74584	5.24024	0.431499	0.775618	1.95122	0.46397	0.123643	0.454451	1.10661	0.735309	0.411878	0.190244	0.510923	0.844523	3
258	Zr55Al20Co25[24]	761	840	1245	0.611245	79	0.674699	1.71506	3.89721	0.418744	0.738153	1.73554	0.442118	0.147229	0.440767	1.05206	0.705293	0.435764	0.163223	0.366523	0.801606	2.5
259	Zr48Cu45Al7[24]	698	758	1208	0.577815	60	0.627483	1.66377	2.61276	0.397692	0.677152	1.48627	0.406811	0.18842	0.416073	0.968656	0.65697	0.476372	0.117647	0.206815	0.726821	5
260	Zr48Cu43Al7Ag2[24]	700	761	1152	0.607639	61	0.66059	1.69478	3.48441	0.410907	0.713542	1.68363	0.428646	0.163903	0.429692	1.02399	0.687797	0.452428	0.134956	0.279302	0.766493	12
261	Zr48Cu42Al7Ag3[24]	700	763	1135	0.61674	63	0.672247	1.70674	3.85955	0.415804	0.727753	1.75402	0.437078	0.154488	0.435195	1.04433	0.699309	0.443016	0.144828	0.318678	0.78326	10
262	Zr48Cu40Al7Ag5[24]	699	769	1121	0.62355	70	0.685995	1.72369	4.33829	0.422527	0.748439	1.82227	0.448704	0.140841	0.443915	1.07012	0.714578	0.429319	0.165877	0.394903	0.810883	10
263	Zr48Cu37Al7Ag8[24]	698	765	1125	0.620444	67	0.68	1.71643	4.12014	0.419638	0.739556	1.79157	0.443772	0.146648	0.440212	1.05902	0.708026	0.435153	0.156909	0.360849	0.799111	10
264	Zr48Cu36Ag8Al8[37]	690	791	1143	0.603675	101	0.692038	1.75005	4.40494	0.431533	0.780402	1.74614	0.458633	0.119449	0.46122	1.08592	0.731361	0.407948	0.222958	0.562452	0.868766	25
265	Zr48Cu34Pd2Ag8Al8[37]	699	794	1140	0.613158	95	0.696491	1.74907	4.63602	0.431756	0.779825	1.80045	0.460921	0.120157	0.459669	1.09293	0.732805	0.408693	0.21542	0.554688	0.863158	30
266	Zr50Cu48Ag2[28]	668	719	1192	0.560403	51	0.603188	1.63675	2.14676	0.386559	0.645973	1.37214	0.387918	0.210789	0.40293	0.925036	0.631335	0.497989	0.0973282	0.152274	0.688758	2
267	Zr50Cu45Ag5[28]	669	728	1188	0.563131	59	0.612795	1.65132	2.30166	0.39203	0.662458	1.4027	0.397929	0.198439	0.410752	0.945043	0.644175	0.485778	0.11368	0.186536	0.712121	4
268	Zr50Cu43Ag7[28]	669	727	1171	0.571307	58	0.620837	1.658	2.46714	0.395109	0.670367	1.44821	0.40272	0.193046	0.413593	0.957889	0.651086	0.480753	0.115538	0.196829	0.719898	4
269	Zr50Cu40Ag10[28]	667	733	1177	0.566695	66	0.62277	1.66565	2.48007	0.397505	0.678845	1.43725	0.407093	0.186532	0.418325	0.96441	0.656736	0.47404	0.129412	0.223308	0.734919	5
270	Zr50Cu38Ag12[28]	663	734	1187	0.558551	71	0.618366	1.66564	2.37145	0.396757	0.67818	1.40076	0.405804	0.186513	0.419053	0.958732	0.655281	0.473615	0.135496	0.229391	0.737995	4
271	(Fe0.75B0.2Si0.05)96Nb4[24]	835	880	1475	0.566102	45	0.59661	1.61999	2.07556	0.380952	0.627119	1.375	0.372823	0.22592	0.392781	0.901857	0.617238	0.513401	0.0703125	0.106137	0.657627	1.5
272	[(Fe0.9Co0.1)0.75B0.2Si0.05]96Nb4[24]	832	877	1460	0.569863	45	0.600685	1.62395	2.14677	0.382635	0.631507	1.3965	0.375493	0.222685	0.394523	0.908611	0.621174	0.510333	0.0716561	0.110154	0.662329	2
273	[(Fe0.8Co0.2)0.75B0.2Si0.05]96Nb4[24]	830	880	1431	0.580014	50	0.614955	1.64025	2.40579	0.389208	0.649895	1.46423	0.388117	0.208993	0.402423	0.936076	0.636832	0.497017	0.0831947	0.136693	0.684836	2.5
274	[(Fe0.7Co0.3)0.75B0.2Si0.05]96Nb4[24]	828	878	1413	0.585987	50	0.621373	1.64637	2.5399	0.391789	0.656759	1.50085	0.39225	0.204097	0.405063	0.946655	0.642935	0.492293	0.0854701	0.144641	0.692144	3.5
275	[(Fe0.6Co0.4)0.75B0.2Si0.05]96Nb4[24]	825	875	1407	0.586354	50	0.621891	1.64696	2.55058	0.392025	0.657427	1.50344	0.392699	0.20361	0.405346	0.947641	0.643497	0.491816	0.0859107	0.145747	0.692964	4
276	[(Fe0.5Co0.5)0.75B0.2Si0.05]96Nb4[24]	820	870	1397	0.586972	50	0.622763	1.64795	2.56869	0.392422	0.658554	1.5078	0.393455	0.20279	0.405823	0.949303	0.644443	0.491012	0.0866551	0.147626	0.694345	5
277	Fe48Cr15Mo14C15B6Y2[24]	839	886	1464	0.573087	47	0.605191	1.62911	2.22505	0.384716	0.637295	1.4176	0.379518	0.218338	0.397021	0.917329	0.626135	0.506116	0.0752	0.118033	0.669399	7
278	Fe45Co3Cr15Mo14C15B6Y2[24]	834	880	1446	0.576763	46	0.608575	1.63192	2.29095	0.385965	0.640387	1.43791	0.381106	0.216148	0.398108	0.922213	0.629036	0.504063	0.0751634	0.119754	0.672199	8
279	Fe43Co5Cr15Mo14C15B6Y2[24]	835	872	1442	0.579057	37	0.604716	1.62337	2.24106	0.38296	0.630374	1.43657	0.370828	0.224148	0.392826	0.906694	0.621488	0.51214	0.0609555	0.0950908	0.656033	9
280	Fe39Co9Cr15Mo14C15B6Y2[24]	838	888	1466	0.571623	50	0.60573	1.63129	2.22742	0.385417	0.639836	1.41401	0.381978	0.216263	0.398471	0.920656	0.62793	0.503983	0.0796178	0.125418	0.673943	10
281	Fe41Co7Cr15Mo14C15B6Y2[24]	838	875	1436	0.583565	37	0.609331	1.62772	2.32984	0.384785	0.635097	1.46321	0.373524	0.220687	0.394634	0.91396	0.625851	0.508818	0.0618729	0.098519	0.660864	16
282	Fe61B15Mo7Zr8Co7Y2[24]	904.6	916.4	1490	0.607114	11.8	0.615034	1.62016	2.51955	0.382694	0.622953	1.56543	0.32642	0.23159	0.385721	0.859308	0.619991	0.520113	0.0201572	0.0324429	0.630872	5
283	Fe61B15Mo7Zr8Co6Y2Al1[24]	899.5	955.6	1495	0.601672	56.1	0.639197	1.66404	2.95431	0.399081	0.676722	1.6047	0.404613	0.189988	0.412838	0.977095	0.660379	0.478469	0.0942065	0.173437	0.714247	5
284	Fe61B15Mo7Zr8Co5Y2Cr2[24]	901.1	958.9	1490	0.604765	57.8	0.643557	1.66891	3.06333	0.401029	0.682349	1.62829	0.408329	0.186011	0.415166	0.985342	0.665043	0.474519	0.0981491	0.18465	0.721141	5
285	Fe56Mn5Cr7Mo12Er2C12B6[24]	793	832	1401	0.566024	39	0.593862	1.6152	2.03785	0.379216	0.621699	1.36842	0.367927	0.230244	0.390058	0.893684	0.612899	0.517722	0.0641447	0.0955242	0.649536	8
286	Fe63C15Mo14Er2B6[24]	771	830	1389	0.555076	59	0.597552	1.6316	2.0479	0.384259	0.640029	1.34304	0.384357	0.215027	0.400631	0.915837	0.62616	0.501934	0.0954693	0.145574	0.682505	3
287	Fe58Cr5Mo14Er2C15B6[24]	793	829	1416	0.560028	36	0.585452	1.60543	1.90788	0.375283	0.610876	1.33066	0.359886	0.238602	0.385301	0.876777	0.603454	0.525783	0.0577849	0.0828513	0.636299	6
288	Fe48Cr15Mo14Er2C15B6[24]	844	880	1446	0.583679	36	0.608575	1.62633	2.31842	0.384279	0.633472	1.46179	0.371756	0.221973	0.393809	0.911187	0.624588	0.510107	0.0598007	0.0948445	0.658368	8
289	Fe68.3C6.9Si2.5B6.7P8.8Cr2.2Mo2.5Al2.1[24]	795	835	1316	0.604103	40	0.634498	1.65442	2.86922	0.395547	0.664894	1.60269	0.393961	0.198898	0.406788	0.960461	0.652008	0.487401	0.0767754	0.137448	0.695289	4
290	Fe72Nb4B20Si4[24]	842	880	1420	0.592958	38	0.619718	1.63809	2.54102	0.389036	0.646479	1.52249	0.380727	0.212344	0.39913	0.931679	0.63614	0.500697	0.0657439	0.109726	0.673239	2
291	(Fe72Nb4B20Si4)99Y1[24]	855	881	1419	0.602537	26	0.62086	1.63295	2.60242	0.387423	0.639183	1.56206	0.36564	0.218509	0.394348	0.914351	0.632049	0.506998	0.0460993	0.0768024	0.657505	2
292	(Fe72Nb4B20Si4)98Y2[24]	855	903	1416	0.603814	48	0.637712	1.65995	2.93372	0.397622	0.67161	1.60963	0.39999	0.193872	0.410091	0.970404	0.65697	0.482372	0.0855615	0.155945	0.705508	2
293	(Fe72Nb4B20Si4)97Y3[24]	859	915	1416	0.606638	56	0.646186	1.67183	3.1314	0.402198	0.685734	1.64273	0.410544	0.183633	0.416559	0.990287	0.667841	0.472153	0.100539	0.191649	0.725282	4
294	(Fe72Nb4B20Si4)96Y4[24]	905	933	1424	0.635534	28	0.655197	1.66647	3.50241	0.400601	0.67486	1.79769	0.386617	0.192832	0.407722	0.969646	0.665544	0.481117	0.0539499	0.10511	0.694522	3
295	Fe74Nb6Y3B17[24]	831	879	1391	0.597412	48	0.631919	1.65517	2.78644	0.39559	0.666427	1.56964	0.397364	0.197418	0.40837	0.96212	0.652019	0.485845	0.0857143	0.152161	0.700935	2
296	{[(Fe0.6Co0.4)0.75B0.2Si0.05]0.96Nb0.04}100[6]	826	870	1452	0.568871	44	0.599174	1.62214	2.12155	0.381914	0.629477	1.38978	0.374024	0.224228	0.393626	0.905548	0.619445	0.511833	0.0702875	0.107297	0.65978	4
297	{[(Fe0.6Co0.4)0.75B0.2Si0.05]0.96Nb0.04}99Cr1[6]	827	871	1462	0.565663	44	0.595759	1.61887	2.06229	0.380516	0.625855	1.37165	0.371851	0.226897	0.392199	0.899965	0.61618	0.514358	0.0692913	0.10418	0.655951	4
298	{[(Fe0.6Co0.4)0.75B0.2Si0.05]0.96Nb0.04}98Cr2[6]	830	873	1469	0.56501	43	0.594282	1.61682	2.03986	0.37973	0.623553	1.3662	0.370011	0.228691	0.391119	0.8965	0.614266	0.516121	0.0672926	0.100474	0.652825	4
299	{[(Fe0.6Co0.4)0.75B0.2Si0.05]0.96Nb0.04}97Cr3[6]	831	874	1474	0.563772	43	0.592944	1.61552	2.01748	0.379176	0.622117	1.35925	0.369136	0.22976	0.390545	0.894287	0.612971	0.51713	0.066874	0.0992583	0.651289	3.5
300	{[(Fe0.6Co0.4)0.75B0.2Si0.05]0.96Nb0.04}96Cr4[6]	833	874	1481	0.562458	41	0.590142	1.61168	1.97596	0.377701	0.617826	1.34877	0.36565	0.233124	0.388535	0.887713	0.609369	0.520429	0.0632716	0.092694	0.64551	3
301	Fe76Si9B10P5[38]	780	832	1258	0.620032	52	0.661367	1.6867	3.57601	0.408243	0.702703	1.74059	0.420952	0.172044	0.422967	1.01614	0.682532	0.460552	0.108787	0.223501	0.744038	2.5
302	Fe27Co40Zr3Ti3Mo1.5Si1.5B24[39]	811	856	1379	0.588107	45	0.62074	1.64359	2.538	0.390868	0.653372	1.50704	0.388934	0.206791	0.403132	0.942247	0.640677	0.49504	0.0792254	0.133423	0.686004	1.5
303	(Fe81.5Si3.8C14Tm0.7)92.37P7.63[39]	687	752	1284	0.535047	65	0.58567	1.62966	1.82537	0.381532	0.636293	1.25963	0.381903	0.216456	0.401277	0.901929	0.621483	0.501989	0.108878	0.157778	0.686916	1
304	(Fe81.5Si3.8C14Tm0.7)90.9P9.1[39]	717	767	1318	0.544006	50	0.581942	1.61374	1.81139	0.376904	0.619879	1.27621	0.371721	0.230143	0.391847	0.887307	0.609195	0.516345	0.0831947	0.118083	0.657815	1
305	Fe65.5Cr4Mo4Ga4P12C5B5.5[39]	745	806	1322	0.56354	61	0.609682	1.64542	2.25524	0.389937	0.655825	1.39688	0.394011	0.203466	0.407425	0.937836	0.639222	0.490825	0.105719	0.170682	0.701967	3
306	Fe76Mo4(P0.45,C0.2,B0.2,Si0.15)20[23]	744	788	1245	0.59759	44	0.632932	1.65673	2.80716	0.396179	0.668273	1.57285	0.398825	0.196048	0.409247	0.964727	0.653428	0.484478	0.0878244	0.156745	0.703614	4
307	Fe66Co10Mo4(P0.45,C0.2,B0.2,Si0.15)20[40]	744	788	1221	0.609337	44	0.645373	1.66848	3.12697	0.401018	0.681409	1.65199	0.406664	0.186911	0.414136	0.985085	0.665174	0.475442	0.0922432	0.174602	0.717445	6
308	Fe56Co20Mo4(P0.45,C0.2,B0.2,Si0.15)20[40]	736	778	1220	0.603279	42	0.637705	1.66034	2.93098	0.397751	0.672131	1.60744	0.400571	0.193459	0.41041	0.971072	0.657263	0.481955	0.0867769	0.158228	0.706557	5
309	Fe46Co30Mo4(P0.45,C0.2,B0.2,Si0.15)20[40]	734	775	1233	0.595296	41	0.628548	1.65115	2.71186	0.394001	0.6618	1.55311	0.394064	0.200783	0.406375	0.955245	0.648199	0.489177	0.0821643	0.143466	0.695053	3
310	Fe72Y6B22[41]	898	944	1419	0.63284	46	0.665257	1.68406	3.75717	0.407423	0.697674	1.8119	0.413761	0.176131	0.418959	1.01133	0.681569	0.464471	0.0882917	0.183083	0.730092	2
311	Fe71Ni1Y6B22[41]	883	926	1507	0.585932	43	0.614466	1.63463	2.42225	0.387448	0.642999	1.48397	0.38033	0.214652	0.398274	0.926563	0.632369	0.502847	0.0689103	0.11248	0.671533	2
312	Fe70Ni2Y6B22[41]	880	925	1509	0.583168	45	0.612989	1.6343	2.3867	0.387191	0.64281	1.47059	0.38119	0.214641	0.398521	0.926261	0.631816	0.502761	0.0715421	0.11611	0.672631	2
313	Fe69Ni3Y6B22[41]	874	910	1503	0.581504	36	0.605456	1.62269	2.26174	0.382836	0.629408	1.44674	0.368526	0.225059	0.392043	0.904591	0.621064	0.513129	0.0572337	0.0894756	0.65336	1.5
314	Fe68Ni4Y6B22[41]	872	907	1470	0.593197	35	0.617007	1.63333	2.49521	0.387276	0.640816	1.51672	0.374548	0.216749	0.396298	0.921905	0.631786	0.505106	0.0585284	0.096287	0.664626	1.5
315	Fe67Ni5Y6B22[41]	866	891	1469	0.589517	25	0.606535	1.61839	2.30962	0.381585	0.623553	1.47761	0.355088	0.230186	0.388136	0.889121	0.617575	0.518467	0.0414594	0.0648041	0.640572	1
316	Fe70Co2Y6B22[41]	898	944	1420	0.632394	46	0.664789	1.68362	3.7414	0.407248	0.697183	1.80843	0.41347	0.176465	0.418782	1.01056	0.681123	0.464814	0.0881226	0.182314	0.729577	2
317	Fe68Co4Y6B22[41]	896	941	1414	0.633663	45	0.665488	1.68389	3.76856	0.407359	0.697313	1.8166	0.413131	0.176421	0.418684	1.01079	0.681485	0.464745	0.0868726	0.180218	0.729137	2
318	Fe66Co6Y6B22[41]	887	925	1509	0.587806	38	0.612989	1.63065	2.40569	0.38606	0.638171	1.48714	0.374619	0.218518	0.395645	0.918478	0.628888	0.50676	0.0610932	0.0988283	0.663353	2
319	Fe64Co8Y6B22[41]	884	927	1505	0.587375	43	0.615947	1.63602	2.45288	0.388028	0.644518	1.49275	0.381205	0.213555	0.398849	0.92891	0.633762	0.501787	0.0692432	0.11378	0.67309	2.5
320	Fe62Co10Y6B22[41]	885	932	1503	0.588822	47	0.620093	1.64193	2.5298	0.390285	0.651364	1.50809	0.386974	0.208365	0.402053	0.939382	0.639252	0.496631	0.0760518	0.127576	0.682635	2.5
321	Fe60Co12Y6B22[41]	881	924	1498	0.588117	43	0.616822	1.63693	2.47072	0.388398	0.645527	1.49757	0.381873	0.212816	0.399257	0.930475	0.634654	0.501065	0.0696921	0.11498	0.674232	2.5
322	Fe58Co14Y6B22[41]	880	925	1485	0.592593	45	0.622896	1.64373	2.59566	0.391121	0.653199	1.52893	0.387351	0.207165	0.40249	0.94233	0.641241	0.495511	0.0743802	0.126276	0.683502	2.5
323	Fe56Co16Y6B22[41]	882	927	1494	0.590361	45	0.620482	1.64138	2.54321	0.390152	0.650602	1.51471	0.385767	0.209032	0.401487	0.938316	0.638905	0.497332	0.0735294	0.123457	0.680723	2.5
324	Fe71Mo1Y6B22[41]	902	960	1517	0.594595	58	0.632828	1.6589	2.79105	0.396858	0.671061	1.56098	0.401603	0.193821	0.410981	0.967823	0.655011	0.482203	0.0943089	0.168626	0.709295	2.5
325	Fe70Mo2Y6B22[41]	907	969	1508	0.601459	62	0.642573	1.66982	3.0252	0.401242	0.683687	1.61231	0.409808	0.184878	0.416229	0.986121	0.665442	0.473356	0.103161	0.193563	0.724801	3.5
326	Fe69Mo3Y6B22[41]	908	958	1488	0.610215	50	0.643817	1.66528	3.0967	0.399833	0.677419	1.65172	0.403115	0.189878	0.412101	0.979554	0.662407	0.478412	0.0862069	0.161623	0.711022	6
327	Fe68Mo4Y6B22[41]	915	944	1488	0.614919	29	0.634409	1.64661	2.91874	0.392842	0.653898	1.64747	0.375369	0.207732	0.400082	0.937937	0.64564	0.496265	0.0506108	0.0896647	0.673387	6.5
328	Fe67Mo5Y6B22[41]	920	941	1483	0.620364	21	0.634525	1.64319	2.94699	0.391594	0.648685	1.6714	0.361329	0.211974	0.396865	0.920457	0.642681	0.50048	0.0373002	0.0657671	0.662846	3.5
329	Fe76Mo2Ga2P10C4B4Si2[42]	736	788	1247	0.590217	52	0.631917	1.66087	2.75283	0.397378	0.673617	1.54207	0.404051	0.191701	0.412776	0.96976	0.656206	0.479997	0.101761	0.181659	0.715317	2
330	Fe74Mo4Ga2P10C4B4Si2[42]	740	790	1276	0.579937	50	0.619122	1.6475	2.47506	0.391865	0.658307	1.47388	0.394488	0.202582	0.406583	0.947152	0.643228	0.490603	0.0932836	0.15665	0.697492	1.5
331	Fe75Mo2Ga3P10C4B4Si2[42]	738	798	1230	0.6	60	0.64878	1.6813	3.15567	0.405488	0.697561	1.62195	0.419078	0.174812	0.423077	1.00228	0.675188	0.463274	0.121951	0.237269	0.746341	2.5
332	Fe73Mo4Ga3P10C4B4Si2[42]	744	801	1283	0.579891	57	0.624318	1.6565	2.56514	0.395165	0.668745	1.48609	0.401607	0.194749	0.411708	0.959954	0.651052	0.482769	0.105751	0.182538	0.713172	2
333	Fe79P10C4B4Si3[43]	740	774	1263	0.585907	34	0.612827	1.63185	2.39527	0.38642	0.639747	1.47992	0.377164	0.217181	0.396662	0.921366	0.629834	0.505375	0.0650096	0.105219	0.666667	1
334	Fe78Mo1P10C4B4Si3[43]	742	780	1268	0.585174	38	0.615142	1.63639	2.43029	0.38806	0.64511	1.48289	0.382583	0.212974	0.399414	0.929815	0.633891	0.501149	0.0722433	0.118399	0.675079	1.5
335	Fe77Mo2P10C4B4Si3[43]	742	783	1264	0.587025	41	0.619462	1.64228	2.51117	0.390329	0.651899	1.5	0.387987	0.207857	0.40254	0.939997	0.639388	0.496079	0.0785441	0.131491	0.684335	2.5
336	Fe76Mo3P10C4B4Si3[43]	750	793	1250	0.6	43	0.6344	1.65733	2.84775	0.3965	0.6688	1.586	0.398661	0.195776	0.409202	0.965867	0.654224	0.484237	0.086	0.154418	0.7032	3.5
337	Fe75Mo4P10C4B4Si3[43]	752	799	1227	0.612877	47	0.651182	1.67538	3.28002	0.403739	0.689487	1.68211	0.412272	0.181197	0.417572	0.996846	0.6717	0.469733	0.0989474	0.192943	0.727791	4
338	Fe74Mo5P10C4B4Si3[43]	758	799	1263	0.600158	41	0.632621	1.65425	2.81307	0.395349	0.665083	1.58218	0.395459	0.198562	0.407371	0.960536	0.651472	0.487026	0.0811881	0.14435	0.697546	3
339	(Fe0.75B0.15Si0.10)99Zr1[44]	867	919	1469	0.590197	52	0.625596	1.65017	2.63396	0.393408	0.660994	1.52658	0.394684	0.201122	0.406616	0.953291	0.646781	0.489419	0.0863787	0.149038	0.696392	0.75
340	(Fe0.75B0.15Si0.10)99Nb1[44]	815	858	1455	0.560137	43	0.589691	1.6129	1.96199	0.377974	0.619244	1.34062	0.367777	0.231822	0.389537	0.889801	0.610254	0.519008	0.0671875	0.098328	0.648797	0.5
341	(Fe0.75B0.15Si0.10)98Nb2[44]	812	870	1425	0.569825	58	0.610526	1.64125	2.29345	0.388914	0.651228	1.41925	0.390701	0.207361	0.404357	0.934956	0.636491	0.495007	0.0946166	0.152897	0.69193	1
342	(Fe0.75B0.15Si0.10)96Nb4[44]	835	885	1369	0.609934	50	0.646457	1.66981	3.15456	0.401543	0.68298	1.6573	0.407788	0.18579	0.414818	0.98737	0.666431	0.474323	0.093633	0.178224	0.719503	1.5
343	Ni60Nb30Ta10[24]	934	961	1559	0.599102	27	0.616421	1.62801	2.50997	0.385479	0.63374	1.5376	0.360933	0.222606	0.392063	0.904747	0.627198	0.511057	0.0432	0.0705193	0.651058	2
344	Ni61Zr28Nb7Al4[24]	848	898	1348	0.62908	50	0.666172	1.68804	3.76051	0.408925	0.703264	1.796	0.41966	0.172007	0.422084	1.01906	0.684759	0.460413	0.1	0.209383	0.740356	1
345	Ni61Zr22Nb7Al4Ta6[24]	867	927	1379	0.628716	60	0.672226	1.69792	3.93389	0.412734	0.715736	1.81055	0.429135	0.163236	0.428014	1.03549	0.693441	0.451647	0.117188	0.254621	0.759246	2
346	Ni59Zr20Ti16Si5[24]	830	876	1304	0.636503	46	0.671779	1.69192	3.96912	0.410497	0.707055	1.8481	0.420869	0.169607	0.422936	1.02555	0.689014	0.457871	0.0970464	0.208424	0.742331	2
347	Ni59Zr20Ti16Sn5[24]	819	854	1288	0.63587	35	0.663043	1.6786	3.71332	0.405316	0.690217	1.8209	0.405107	0.181608	0.415033	0.999048	0.676853	0.469886	0.0746269	0.152185	0.717391	1
348	Ni59Zr20Ti16Si2Sn3[24]	821	877	1272	0.64544	56	0.689465	1.71365	4.61475	0.419016	0.733491	1.94457	0.439639	0.151626	0.434155	1.06344	0.709294	0.439653	0.124169	0.294671	0.777516	3
349	Ni42Ti20Zr25Al8Cu5[24]	748	803	1366	0.547584	55	0.587848	1.62111	1.89496	0.379849	0.628111	1.29935	0.377012	0.223844	0.395574	0.898667	0.616077	0.510288	0.0889968	0.129792	0.668375	0.5
350	Ni42Ti20Zr22.5Al8Cu5Si2.5[24]	767	833	1367	0.561083	66	0.609364	1.64713	2.24057	0.390347	0.657644	1.38833	0.39509	0.20193	0.408636	0.938708	0.640314	0.489166	0.11	0.177524	0.705925	2
351	Ni42Ti20Zr21.5Al8Cu5Si3.5[24]	774	846	1366	0.566618	72	0.619327	1.65964	2.42161	0.395327	0.672035	1.42905	0.403458	0.191529	0.415009	0.957232	0.651724	0.479034	0.121622	0.206095	0.724744	2.5
352	Ni42Ti20Zr20.5Al8Cu5Si4.5[24]	763	856	1364	0.559384	93	0.627566	1.68127	2.53088	0.402445	0.695748	1.42429	0.414002	0.173913	0.427477	0.976166	0.668029	0.46106	0.154742	0.274967	0.76393	2
353	Ni42Ti19Zr22.5Al8Cu5Si3.5[24]	780	846	1363	0.572267	66	0.62069	1.65688	2.46879	0.394774	0.669112	1.45111	0.401998	0.194034	0.412856	0.956965	0.650281	0.48178	0.113208	0.192601	0.717535	3
354	Ni60Nb40[24]	891	924	1478	0.602842	33	0.625169	1.63988	2.68244	0.390038	0.647497	1.57411	0.376286	0.21207	0.398418	0.931103	0.638556	0.500561	0.0562181	0.0958015	0.669824	1
355	Ni60Nb35Zr5[24]	887	911	1458	0.608368	24	0.624829	1.63543	2.70064	0.388486	0.641289	1.59545	0.363064	0.217152	0.394681	0.914513	0.634712	0.50568	0.0420315	0.0711476	0.65775	1.5
356	Ni60Nb30Zr10[24]	875	902	1413	0.61925	27	0.638358	1.65011	3.02255	0.394231	0.657466	1.67658	0.376568	0.205206	0.401296	0.942797	0.649183	0.493721	0.0501859	0.0904753	0.676575	2
357	Ni60Nb25Zr15[24]	860	891	1390	0.618705	31	0.641007	1.65475	3.07734	0.396	0.663309	1.68113	0.384694	0.200763	0.404209	0.955061	0.653497	0.489281	0.0584906	0.107068	0.685612	1.5
358	Ni60Nb20Zr20[24]	853	891	1391	0.613228	38	0.640546	1.65778	3.04009	0.397059	0.667865	1.65613	0.393011	0.197102	0.407099	0.964702	0.655877	0.485638	0.070632	0.129656	0.695183	0.5
359	Ni60Zr20Ti2.5Nb12.5Al5[45]	836	897	1378	0.606676	61	0.650943	1.67964	3.24122	0.405149	0.69521	1.65498	0.417238	0.176801	0.421099	1.00227	0.674681	0.465321	0.112546	0.220417	0.739478	2
360	Ni60Zr20Ti5Nb10Al5[45]	826	896	1379	0.598985	70	0.649746	1.68373	3.17244	0.406349	0.700508	1.62025	0.420859	0.172669	0.424615	1.00515	0.67711	0.461117	0.126582	0.247847	0.751269	2
361	Ni60Zr20Ti7.5Nb7.5Al5[45]	824	885	1385	0.594946	61	0.638989	1.66897	2.91696	0.400634	0.683032	1.57754	0.410017	0.185035	0.41674	0.98303	0.663872	0.473423	0.108734	0.201056	0.727076	2
362	(Ni0.75B0.2Si0.05)96Nb4[46]	770	795	1446	0.532503	25	0.549793	1.56497	1.44443	0.358755	0.567082	1.17604	0.326182	0.273608	0.365908	0.805482	0.56395	0.558935	0.0369822	0.0454223	0.584371	0.5
363	[(Ni0.9Fe0.1)0.75B0.2Si0.05]96Nb4[46]	762	795	1408	0.541193	33	0.564631	1.5845	1.61213	0.366359	0.588068	1.23065	0.345446	0.256186	0.375851	0.841425	0.582703	0.542188	0.0510836	0.0669188	0.611506	1
364	[(Ni0.8Fe0.2)0.75B0.2Si0.05]96Nb4[46]	755	795	1381	0.546705	40	0.57567	1.59969	1.74791	0.372191	0.604634	1.26997	0.359171	0.242757	0.383732	0.867285	0.59702	0.529143	0.0638978	0.0879451	0.633599	2
365	[(Ni0.7Fe0.3)0.75B0.2Si0.05]96Nb4[46]	750	795	1356	0.553097	45	0.586283	1.6131	1.89454	0.377493	0.619469	1.31188	0.369894	0.231146	0.390516	0.889189	0.609701	0.517937	0.0742574	0.107238	0.652655	2.5
366	[(Ni0.6Fe0.4)0.75B0.2Si0.05]96Nb4[46]	745	795	1348	0.552671	50	0.589763	1.61978	1.93675	0.379838	0.626855	1.31841	0.375579	0.22521	0.394307	0.898824	0.615564	0.511976	0.0829187	0.121808	0.663947	3
367	Ce70Al10Cu20	341	408	722	0.472299	67	0.565097	1.66878	1.41109	0.383819	0.657895	1.07087	0.37425	0.194204	0.420354	0.872532	0.636515	0.472477	0.175853	0.231723	0.750693	2
368	Ce70Al15Cu15	364	406	686	0.530612	42	0.591837	1.646	1.885	0.386667	0.653061	1.26087	0.389641	0.203218	0.410256	0.915914	0.634061	0.488388	0.130435	0.195	0.714286	2
369	Ce65Al15Cu20	363	425	773	0.469599	62	0.549806	1.6404	1.27391	0.37412	0.630013	1.03659	0.364731	0.215033	0.406511	0.848347	0.615481	0.492888	0.15122	0.18584	0.71022	2
370	Ce60Al20Cu20	396	444	830	0.477108	48	0.53494	1.59832	1.18006	0.362153	0.592771	1.02304	0.352829	0.245889	0.386185	0.822407	0.585217	0.524885	0.110599	0.127574	0.650602	3
371	Ce55Al25Cu20	439	479	825	0.532121	40	0.580606	1.62324	1.7565	0.378956	0.629091	1.24093	0.377775	0.221872	0.398006	0.89269	0.615629	0.507169	0.103627	0.14668	0.677576	1
372	Ce60Al20Co20	424	468	798	0.531328	44	0.586466	1.6351	1.82215	0.382979	0.641604	1.25134	0.384294	0.212039	0.404423	0.905189	0.625345	0.497269	0.117647	0.171313	0.696742	1
373	Ce70Al10Ni20	373	399	775	0.48129	26	0.514839	1.551	1.0527	0.347561	0.548387	0.992537	0.328847	0.285011	0.36201	0.778009	0.546453	0.564614	0.0646766	0.0685972	0.581935	1
374	Ce70Al48Ni15	368	387	738	0.498645	19	0.52439	1.55028	1.15596	0.34991	0.550136	1.04595	0.32639	0.285443	0.360889	0.783771	0.547741	0.567331	0.0513514	0.0567528	0.575881	1
375	Ce68Al10Cu20Fe2	352	423	708	0.497175	71	0.597458	1.69888	1.83313	0.399057	0.69774	1.1882	0.395443	0.168	0.436782	0.925886	0.665024	0.449709	0.199438	0.307689	0.798023	5
376	Ce69.8Al10Cu20Co0.2	339	414	721	0.47018	75	0.574202	1.69142	1.4891	0.390566	0.678225	1.08377	0.378948	0.179218	0.430837	0.88574	0.65134	0.457163	0.196335	0.269764	0.782247	8
377	Ce69.5Al10Cu20Co0.5	337	419	716	0.47067	82	0.585196	1.71399	1.60078	0.397911	0.699721	1.10554	0.38454	0.16422	0.44141	0.901772	0.666374	0.442242	0.216359	0.313279	0.814246	10
378	Ce69Al10Cu20Co1	340	421	713	0.476858	81	0.590463	1.71509	1.67879	0.39981	0.704067	1.12869	0.38842	0.161827	0.442681	0.91102	0.669257	0.440787	0.217158	0.322997	0.817672	10
379	Ce68Al10Cu20Co2	352	419	716	0.49162	67	0.585196	1.68196	1.67203	0.392322	0.678771	1.1511	0.387795	0.180919	0.428194	0.906237	0.651525	0.461926	0.184066	0.267365	0.772346	10
380	Ce65Al10Cu20Co5	363	414	695	0.522302	51	0.595683	1.6628	1.90324	0.391304	0.669065	1.24699	0.394492	0.190611	0.419297	0.924381	0.645491	0.475041	0.153614	0.234458	0.742446	8
381	Ce68Al10Cu20Ni2	352	421	710	0.495775	69	0.592958	1.6918	1.77431	0.396422	0.690141	1.17598	0.392721	0.173204	0.433245	0.918793	0.65967	0.454739	0.192737	0.290801	0.787324	5
382	Ce60Al10Cu20Ni10	374	441	672	0.556548	67	0.65625	1.73569	3.09091	0.421606	0.755952	1.47987	0.435222	0.132967	0.456424	1.0254	0.708475	0.419959	0.224832	0.469594	0.855655	1
383	Ce69Al10Cu20Nb1	352	412	728	0.483516	60	0.565934	1.65397	1.45233	0.381481	0.648352	1.09574	0.375432	0.202517	0.414035	0.875081	0.629148	0.482433	0.159574	0.211505	0.730769	10
384	Ce68Al10Cu20Nb2	345	421	721	0.478502	76	0.583911	1.69879	1.61383	0.394934	0.68932	1.11968	0.385418	0.172198	0.435201	0.901901	0.659025	0.451399	0.202128	0.291333	0.79473	8
385	Ce67Al10Cu20Nb3	355	404	723	0.49101	49	0.558783	1.62904	1.40938	0.374768	0.626556	1.09783	0.369918	0.220086	0.401952	0.862987	0.612297	0.501013	0.133152	0.17094	0.694329	5
386	Ce70Al10Cu19Zn1	343	391	743	0.461642	48	0.526245	1.60158	1.08239	0.360037	0.590848	0.9775	0.348478	0.245562	0.387125	0.80927	0.584404	0.522129	0.12	0.132877	0.655451	1
387	Ce70Al10Cu18Zn2	345	399	730	0.472603	54	0.546575	1.62912	1.25642	0.371163	0.620548	1.03636	0.36251	0.222801	0.40124	0.843176	0.607941	0.501121	0.14026	0.170042	0.694521	2
388	Ce70Al10Cu17Zn3	341	412	733	0.465211	71	0.562074	1.67342	1.36346	0.383613	0.658936	1.05102	0.371703	0.192661	0.421834	0.866728	0.637542	0.469815	0.181122	0.234965	0.755798	3
389	Ce70Al10Cu18Bi2	348	408	708	0.491525	60	0.576271	1.66394	1.5776	0.386364	0.661017	1.13333	0.382275	0.19385	0.419355	0.892186	0.638584	0.474845	0.166667	0.232	0.745763	1
390	Ce68Al10Cu20Si2	352	413	721	0.488211	61	0.572816	1.66151	1.53247	0.384902	0.65742	1.11924	0.379974	0.196196	0.417989	0.886422	0.635911	0.476753	0.165312	0.226345	0.742025	3
391	Ce68Al10Cu20C2	352	406	723	0.48686	54	0.561549	1.64027	1.42217	0.377674	0.636238	1.09434	0.372375	0.212111	0.40744	0.867968	0.619865	0.492487	0.145553	0.189155	0.710927	2
392	Ce68Al10Cu20B2	346	393	731	0.473324	47	0.53762	1.60916	1.19024	0.364903	0.601915	1.02078	0.355779	0.237882	0.391459	0.827871	0.592917	0.516312	0.122078	0.142344	0.666211	2
393	Zr62Cu23Fe5Al10	651	751	1186	0.548904	100	0.633221	1.70251	2.5837	0.408819	0.717538	1.40374	0.419908	0.15808	0.439339	0.987347	0.68206	0.44461	0.186916	0.344035	0.801855	3
394	(Zr0.62Cu0.23Fe0.05Al0.10)99Ag1	656	753	1175	0.558298	97	0.640851	1.70616	2.77379	0.411251	0.723404	1.45087	0.424773	0.154634	0.440871	1.00003	0.687116	0.441722	0.186898	0.357315	0.805957	4
395	(Zr0.62Cu0.23Fe0.05Al0.10)97Ag3	658	743	1181	0.557155	85	0.629128	1.68633	2.54839	0.404024	0.701101	1.42065	0.415792	0.169993	0.430353	0.979468	0.671556	0.457018	0.162524	0.291539	0.773074	10
396	(Zr0.62Cu0.23Fe0.05Al0.10)95Ag5	663	747	1189	0.557611	84	0.628259	1.68431	2.53507	0.403348	0.698907	1.42015	0.41498	0.171567	0.429236	0.977803	0.670061	0.458618	0.159696	0.285068	0.769554	5
397	(Zr0.62Cu0.23Fe0.05Al0.10)93Ag7	664	751	1191	0.557515	87	0.630563	1.68854	2.57574	0.404852	0.70361	1.42505	0.416905	0.168251	0.431514	0.982009	0.67336	0.455297	0.165085	0.298388	0.776658	4
398	Zr56Co28Al16	742	791	1234	0.601297	49	0.641005	1.66733	2.9907	0.400304	0.680713	1.60772	0.40768	0.187041	0.414815	0.982258	0.663243	0.475517	0.0995935	0.185265	0.720421	6
399	Zr54Co28Al16Y2	731	781	1238	0.590468	50	0.630856	1.65887	2.73361	0.396648	0.671244	1.54043	0.402355	0.193471	0.41159	0.966866	0.654489	0.481773	0.0986193	0.175007	0.711632	5
400	Zr51Co28Al16Y5	728	772	1212	0.60066	44	0.636964	1.6611	2.90298	0.397938	0.673267	1.59504	0.402122	0.19249	0.41129	0.972194	0.657655	0.480959	0.0909091	0.165455	0.709571	5
401	Zr44Co28Al16Y12	718	758	1233	0.58232	40	0.614761	1.63803	2.41216	0.388519	0.647202	1.47184	0.385328	0.211197	0.400804	0.932677	0.63509	0.499291	0.0776699	0.127291	0.679643	6
402	Zr70Al8Cu16Ni6	641	707	1179	0.543681	66	0.599661	1.64665	2.0342	0.388462	0.65564	1.31413	0.392788	0.202252	0.409862	0.9269	0.637033	0.488432	0.122677	0.189897	0.71162	6
403	Zr70Al8Cu13.5Ni8.5	625	707	1171	0.533732	82	0.603757	1.66493	2.05241	0.393653	0.673783	1.29487	0.399197	0.188026	0.420128	0.937307	0.649715	0.473454	0.150183	0.238044	0.743809	10
404	Zr70Al8Cu11Ni11	633	706	1175	0.538723	73	0.600851	1.65405	2.03171	0.390487	0.662979	1.30258	0.395567	0.196379	0.414141	0.93088	0.642123	0.482198	0.134686	0.210078	0.725106	8
405	Zr70Al8Cu6Ni16	631	705	1205	0.523651	74	0.585062	1.64093	1.77942	0.383987	0.646473	1.22822	0.385424	0.207672	0.407853	0.904906	0.628616	0.492227	0.12892	0.186776	0.707884	8
406	Zr55Al20Co20Cu5	737	815	1285	0.573541	78	0.634241	1.67938	2.71913	0.403066	0.694942	1.48723	0.415993	0.175313	0.425238	0.984929	0.669246	0.463109	0.142336	0.260235	0.755642	5
407	(Zr0.55Al0.20Co0.20Cu0.05)99Ag1	739	813	1275	0.579608	74	0.637647	1.67974	2.81482	0.403674	0.695686	1.51679	0.417079	0.175116	0.424808	0.989419	0.670629	0.463127	0.13806	0.256208	0.753725	10
408	(Zr0.55Al0.20Co0.20Cu0.05)97Ag3	740	805	1246	0.5939	65	0.646067	1.68174	3.06302	0.405337	0.698234	1.59091	0.419431	0.174038	0.424183	1.00008	0.674646	0.462408	0.128458	0.247325	0.750401	16
409	(Zr0.55Al0.20Co0.20Cu0.05)95Ag5	747	806	1220	0.612295	59	0.660656	1.69128	3.51281	0.409761	0.709016	1.70402	0.4259	0.167267	0.42695	1.02104	0.685496	0.455803	0.124736	0.257141	0.757377	16
410	(Zr0.55Al0.20Co0.20Cu0.05)93Ag7	753	806	1222	0.616203	53	0.659574	1.68659	3.50706	0.408101	0.702946	1.71855	0.421613	0.171712	0.42357	1.01523	0.68196	0.460241	0.113006	0.230613	0.746318	14
411	Zr60Ni25Al15	694	787	1291	0.537568	93	0.609605	1.67157	2.15017	0.396474	0.681642	1.31826	0.403285	0.182585	0.423484	0.947238	0.655738	0.468316	0.155779	0.254086	0.753679	15
412	Zr62Ni25Al13	682	773	1279	0.533229	91	0.604378	1.66666	2.05903	0.394187	0.675528	1.29481	0.399784	0.186713	0.421053	0.938492	0.650952	0.472101	0.152429	0.242396	0.746677	12
413	Zr58Ni25Al15Nb2	712	801	1264	0.563291	89	0.633703	1.68829	2.66042	0.405364	0.704114	1.45109	0.418399	0.168241	0.430993	0.986734	0.674402	0.455588	0.161232	0.295602	0.774525	16
414	Zr56Ni25Al15Nb4	717	801	1271	0.564123	84	0.630212	1.68128	2.5999	0.402918	0.696302	1.44585	0.415151	0.173803	0.427124	0.980013	0.668992	0.461191	0.151625	0.272648	0.762392	20
415	Zr58Ni25Al13Nb4	705	771	1202	0.586522	66	0.641431	1.68014	2.9261	0.4043	0.696339	1.55131	0.418012	0.175016	0.424227	0.994094	0.672126	0.463226	0.132797	0.250483	0.751248	15
416	Zr53Al16Co31	752	812	1303	0.57713	60	0.623177	1.65692	2.53286	0.395134	0.669225	1.47368	0.402022	0.194235	0.412293	0.959343	0.651021	0.482162	0.108893	0.187157	0.715272	3
417	Zr53Al16(Co0.8Ag0.2)31	754	792	1234	0.611021	38	0.641815	1.66142	3.05669	0.39839	0.672609	1.65	0.398567	0.193469	0.409674	0.972422	0.659001	0.482004	0.0791667	0.14666	0.703404	16
418	Zr53Al16(Co0.75Ag0.25)31	755	791	1234	0.611831	36	0.641005	1.65951	3.0431	0.397687	0.670178	1.65136	0.395947	0.195313	0.408395	0.968602	0.657343	0.483848	0.0751566	0.138498	0.699352	20
419	Zr53Al16(Co0.7Ag0.3)31	756	791	1234	0.612642	35	0.641005	1.65894	3.04713	0.397487	0.669368	1.65481	0.394802	0.195953	0.407901	0.967243	0.65689	0.484489	0.0732218	0.134829	0.697731	16
420	Zr53Al16(Co0.6Ag0.4)31	759	790	1231	0.616572	31	0.641755	1.65742	3.08313	0.396985	0.666937	1.67373	0.390278	0.197945	0.406235	0.962484	0.655812	0.486473	0.065678	0.120984	0.69212	14
421	Zr53Co23.5Al23.5	772	841	1296	0.595679	69	0.64892	1.68506	3.1361	0.406673	0.70216	1.60496	0.421734	0.17134	0.425831	1.00531	0.677724	0.45974	0.131679	0.257302	0.755401	3
422	Zr53Co22.5Al23.5Ag1	771	840	1309	0.588999	69	0.641711	1.67849	2.94434	0.403846	0.694423	1.56134	0.417082	0.176511	0.422987	0.99337	0.671142	0.464781	0.128253	0.241857	0.747135	3
423	Zr53Co20.5Al23.5Ag3	773	839	1297	0.595991	66	0.646877	1.68137	3.09179	0.405314	0.697764	1.60115	0.419203	0.174475	0.423689	1.00061	0.674656	0.462881	0.125954	0.243216	0.748651	5
424	Zr53Co18.5Al23.5Ag5	776	839	1245	0.623293	63	0.673896	1.70448	3.94977	0.415141	0.724498	1.78891	0.435259	0.156974	0.432821	1.04392	0.698383	0.445454	0.134328	0.296586	0.7751	10
425	Zr53Co16.5Al23.5Ag7	770	830	1261	0.610626	60	0.658208	1.68855	3.44044	0.408666	0.705789	1.69043	0.423919	0.169464	0.425634	1.01653	0.682916	0.457998	0.1222	0.248707	0.75337	5
426	Zr53Co14.5Al23.5Ag9	769	821	1265	0.607905	52	0.649012	1.67553	3.20261	0.403638	0.690119	1.65524	0.413558	0.180517	0.418504	0.996321	0.671243	0.469043	0.104839	0.202845	0.731225	5
427	Zr60Nb5Cu22.5Pd5Al7.5	683	721	1226	0.557096	38	0.588091	1.61273	1.93096	0.377685	0.619086	1.32781	0.368568	0.231738	0.389831	0.889289	0.609801	0.51876	0.0699816	0.10177	0.650082	4
428	Zr60Ti6Cu19Fe5Al10	658	724	1155	0.569697	66	0.62684	1.67	2.56454	0.399338	0.683983	1.45674	0.410046	0.182971	0.420436	0.971478	0.660857	0.470611	0.132797	0.233784	0.741126	5
429	Zr60Nb5Cu20Fe5Al10	623	722	1098	0.567395	99	0.657559	1.7263	3.18163	0.419524	0.747723	1.52	0.436164	0.138883	0.451099	1.02813	0.704514	0.426423	0.208421	0.436262	0.837887	5
430	Ag30.8Mg23.1Ca30.8Cu15.4	413	432	803	0.514321	19	0.537983	1.56033	1.29624	0.355263	0.561644	1.10769	0.331143	0.276742	0.365182	0.801256	0.558303	0.560387	0.0487179	0.0570106	0.585305	2.5
431	Ag30.8Mg30.8Ca30.8Cu7.7	407	427	809	0.50309	20	0.527812	1.55223	1.19096	0.351151	0.552534	1.06219	0.32698	0.283754	0.36165	0.78747	0.549929	0.566169	0.0497512	0.0557825	0.577256	2
432	Ag38.5Mg23Ca30.8Cu7.7	384	416	854	0.449649	32	0.487119	1.53298	0.832677	0.336026	0.52459	0.885106	0.315174	0.302722	0.352756	0.737559	0.526572	0.577193	0.0680851	0.064052	0.562061	2
433	Ag38.5Mg30.8Ca23.1Cu7.7	387	420	833	0.464586	33	0.504202	1.54986	0.952928	0.344262	0.543818	0.941704	0.326716	0.287002	0.361532	0.765867	0.543157	0.564055	0.073991	0.0748729	0.583433	3
434	Ag46.2Mg23.2Ca23Cu7.7	398	430	825	0.482424	32	0.521212	1.56283	1.09688	0.351594	0.56	1.00703	0.33642	0.274723	0.368127	0.792197	0.556843	0.554486	0.0749415	0.0816279	0.598788	2
435	Ag50Mg11.5Ca30.8Cu7.7	452	487	809	0.558714	35	0.601978	1.63615	2.12303	0.386201	0.645241	1.36415	0.387531	0.21124	0.402778	0.923478	0.630583	0.498351	0.0980392	0.152579	0.688504	1
436	Ag50Mg19.2Ca23.1Cu7.7	426	466	797	0.534504	40	0.584693	1.6284	1.81192	0.38103	0.634881	1.25606	0.381101	0.217516	0.400633	0.900141	0.620341	0.503006	0.107817	0.15553	0.685069	1.2
437	Ca30Mg25Cu45	387	430	798	0.484962	43	0.538847	1.59607	1.22881	0.362869	0.592732	1.04623	0.354202	0.246835	0.385179	0.827694	0.584962	0.526952	0.104623	0.122881	0.646617	2.5
438	Ca35Mg25Cu40	386	429	748	0.516043	43	0.573529	1.62744	1.62728	0.378307	0.631016	1.18508	0.377042	0.218991	0.40102	0.885019	0.616276	0.502811	0.118785	0.163108	0.688503	3.5
439	Ca33.3Mg33.3Ca33.3	391	406	731	0.534884	15	0.555404	1.57325	1.50292	0.361854	0.575923	1.19412	0.335551	0.266084	0.370273	0.821613	0.57183	0.551605	0.0441176	0.0555266	0.596443	3
440	Cu36.4Mg27.2Ca36.4	383	412	706	0.542493	29	0.583569	1.61821	1.82558	0.378329	0.624646	1.27554	0.375076	0.226214	0.394454	0.892549	0.612881	0.512309	0.0897833	0.1285	0.665722	8
441	Cu36.4Mg31.8Ca31.8	388	400	742	0.522911	12	0.539084	1.55384	1.3269	0.353982	0.555256	1.12994	0.318088	0.283274	0.360771	0.786541	0.552911	0.567761	0.0338983	0.0398071	0.571429	8
442	Cu36.4Mg36.4Ca27.2	382	400	750	0.509333	18	0.533333	1.55645	1.24735	0.353357	0.557333	1.08696	0.329057	0.280088	0.363478	0.79474	0.554333	0.563205	0.048913	0.0561306	0.581333	5
443	Cu40.9Mg18.2Ca40.9	393	431	717	0.548117	38	0.601116	1.64481	2.0708	0.388288	0.654114	1.33025	0.39245	0.203725	0.408537	0.927971	0.636284	0.490204	0.117284	0.182576	0.707113	3
444	Cu40.9Mg22.7Ca36.4	396	432	719	0.550765	36	0.600834	1.64167	2.0769	0.387444	0.650904	1.33746	0.390883	0.206353	0.406603	0.926041	0.634098	0.493001	0.111455	0.173075	0.700974	5
445	Cu40.9Mg27.3Ca31.8	391	430	745	0.524832	39	0.577181	1.62458	1.69443	0.378521	0.62953	1.21469	0.377452	0.220922	0.399149	0.889044	0.61553	0.505585	0.110169	0.153681	0.681879	4
446	Cu40.9Mg31.8Ca27.3	392	414	785	0.499363	22	0.527389	1.55549	1.17907	0.351742	0.555414	1.05344	0.330783	0.28076	0.363636	0.791493	0.552503	0.562734	0.0559796	0.0626557	0.583439	3
447	Cu40.9Mg36.4Ca22.7	394	414	821	0.479903	20	0.504263	1.53066	0.984709	0.340741	0.528624	0.969555	0.313361	0.303131	0.351417	0.750964	0.528212	0.582535	0.0468384	0.0475705	0.552984	1.5
448	Cu45.5Mg18.1Ca36.4	397	426	735	0.540136	29	0.579592	1.61318	1.77126	0.376325	0.619048	1.26036	0.371534	0.230511	0.391904	0.884931	0.608211	0.516436	0.0857988	0.120579	0.658503	3
449	Cu45.5Mg22.7Ca31.8	388	427	793	0.489281	39	0.538462	1.5898	1.23679	0.361558	0.587642	1.05432	0.352272	0.251595	0.381967	0.825366	0.580616	0.532295	0.0962963	0.112962	0.636822	3
450	Cu45.5Mg27.3Ca27.2	395	410	831	0.475331	15	0.493381	1.51331	0.913728	0.334421	0.511432	0.940367	0.297758	0.319043	0.342466	0.723215	0.511916	0.597775	0.0344037	0.0334291	0.529483	1.5
451	Cu45.5Mg31.8Ca22.7	389	410	843	0.461447	21	0.486358	1.51543	0.850663	0.332792	0.511269	0.903084	0.303974	0.317287	0.343974	0.724397	0.512667	0.593821	0.0462555	0.0435706	0.53618	1.25
452	Cu45.5Mg36.4Ca18.1	391	420	851	0.459459	29	0.493537	1.53363	0.884039	0.338164	0.527615	0.913043	0.31673	0.301323	0.353265	0.745169	0.528507	0.577522	0.0630435	0.0610408	0.561692	2
453	Cu50Mg18.2Ca31.8	392	421	828	0.47343	29	0.508454	1.54741	0.996275	0.345082	0.543478	0.965596	0.326241	0.288493	0.360288	0.76929	0.542314	0.56694	0.0665138	0.068627	0.578502	2
454	Cu50Mg22.7Ca27.3	392	410	864	0.453704	18	0.474537	1.49962	0.779755	0.326433	0.49537	0.868644	0.292036	0.331894	0.33595	0.700271	0.497606	0.607095	0.0381356	0.0342332	0.516204	1.5
455	Cu54.5Mg18.2Ca27.3	401	423	884	0.45362	22	0.478507	1.50848	0.798147	0.329183	0.503394	0.875776	0.299508	0.323866	0.340474	0.712363	0.505629	0.599052	0.0455487	0.0415112	0.528281	1
456	(Cu50Zr43Al7)98.5Si1.5	737	798	1243	0.59292	61	0.641995	1.67569	2.96996	0.40303	0.69107	1.57708	0.415194	0.179114	0.420872	0.991589	0.669361	0.467466	0.120553	0.227027	0.740145	4
457	(Cu50Zr43Al7)98Si2	740	800	1256	0.589172	60	0.636943	1.67025	2.84703	0.400802	0.684713	1.55039	0.411356	0.183517	0.418288	0.982594	0.664172	0.471791	0.116279	0.213527	0.732484	3
458	(Cu50Zr43Al7)99.5Si0.5	719	791	1214	0.592257	72	0.651565	1.6924	3.17852	0.409208	0.710873	1.59798	0.426183	0.165055	0.430424	1.01261	0.683281	0.453394	0.145455	0.289321	0.770181	10
459	(Cu50Zr43Al7)99Si1	720	797	1226	0.587276	77	0.650082	1.69422	3.118	0.409558	0.712887	1.5751	0.426591	0.163408	0.432032	1.01156	0.683888	0.451637	0.152174	0.301237	0.775693	12
460	Fe36Co36B19.2Si4.8Nb4	817	856	1359	0.601177	39	0.629875	1.64891	2.76414	0.393382	0.658572	1.57934	0.389114	0.20352	0.404063	0.950621	0.646738	0.491995	0.0719557	0.125936	0.68727	2
461	Fe55.8Co14.2Nb6B24	821	868	1477	0.555856	47	0.587678	1.6131	1.92145	0.37772	0.619499	1.32317	0.369251	0.231318	0.390192	0.889707	0.610004	0.518271	0.0716463	0.104041	0.65132	2
462	Fe56.05Co13.45Nb5.5B25	821	879	1510	0.543709	58	0.582119	1.61435	1.81248	0.377091	0.62053	1.27576	0.372208	0.229597	0.392214	0.888014	0.609693	0.515779	0.08418	0.119595	0.65894	2.5
463	Fe56.8Co14.2Nb5B24	823	868	1496	0.550134	45	0.580214	1.60481	1.81134	0.374299	0.610294	1.28975	0.363058	0.238368	0.38621	0.875852	0.601977	0.524977	0.0668648	0.0939059	0.640374	2
464	Fe66W6Y6B22	897	981	1497	0.599198	84	0.655311	1.69284	3.30493	0.409774	0.711423	1.635	0.427064	0.165	0.429782	1.0172	0.684825	0.453451	0.14	0.282991	0.767535	2
465	Fe67W5Y6B22	882	970	1497	0.589178	88	0.647963	1.68895	3.08048	0.407734	0.706747	1.57724	0.423746	0.16779	0.428861	1.00652	0.6799	0.456064	0.143089	0.279467	0.765531	3
466	Fe68W4Y6B22	874	971	1504	0.581117	97	0.645612	1.6921	2.98728	0.408326	0.710106	1.54127	0.424361	0.165031	0.431515	1.00481	0.681014	0.45309	0.153968	0.298421	0.774601	4
467	Fe69W3Y6B22	868	973	1505	0.576744	105	0.646512	1.69771	2.98407	0.410029	0.716279	1.52747	0.426388	0.160523	0.435028	1.00771	0.684658	0.448437	0.164835	0.322022	0.786047	4
468	Fe70Nb4Hf3Y3B20	850	924	1437	0.59151	74	0.643006	1.67857	2.98439	0.404023	0.694502	1.57411	0.417211	0.176582	0.422702	0.99475	0.671597	0.464906	0.126065	0.23901	0.745999	3.5
469	Fe70W2Y6B22	867	970	1521	0.57002	103	0.637738	1.68882	2.77005	0.406198	0.705457	1.48318	0.420329	0.167684	0.430751	0.992786	0.676205	0.455338	0.157492	0.294139	0.773176	3
470	Fe71Mo3Nb2P12C10B2	724	766	1305	0.554789	42	0.586973	1.6128	1.90893	0.377526	0.619157	1.31842	0.369241	0.231518	0.39015	0.889062	0.60962	0.518409	0.0722892	0.104667	0.651341	1
471	Fe71Nb4Hf3Y2B20	850	928	1432	0.593575	78	0.648045	1.68534	3.10532	0.406661	0.702514	1.5945	0.421831	0.170988	0.426271	1.00457	0.677627	0.459352	0.134021	0.261007	0.756983	4
472	Fe71W1Y6B22	845	956	1423	0.593816	111	0.67182	1.72518	3.70408	0.421517	0.749824	1.65398	0.444214	0.138741	0.448508	1.05113	0.709925	0.42711	0.192042	0.430077	0.827829	3
473	Fe71Mo2Nb3P12C10B2	719	757	1305	0.550958	38	0.580077	1.60381	1.81244	0.374012	0.609195	1.29181	0.361839	0.239328	0.385548	0.874314	0.601156	0.525988	0.0648464	0.0909811	0.638314	1
474	Fe71Mo4Nb1P12C10B2	729	777	1296	0.5625	48	0.599537	1.62834	2.10288	0.383704	0.636574	1.37037	0.381215	0.218224	0.397974	0.914148	0.624276	0.505532	0.0846561	0.129907	0.673611	2
475	Fe71Nb6B23	819	865	1494	0.548193	46	0.578983	1.60436	1.7906	0.373973	0.609772	1.28148	0.363168	0.23865	0.386181	0.874878	0.601372	0.525134	0.0681481	0.0952227	0.640562	1.5
476	Fe72C7Si3.3B5P8.7Ga4	782	801	1290	0.606202	19	0.62093	1.6305	2.61952	0.386583	0.635659	1.57677	0.356246	0.221453	0.392157	0.902679	0.629922	0.509971	0.0374016	0.0621359	0.650388	2
477	Fe72Nb4Hf3Y1B20	841	916	1446	0.581604	75	0.633472	1.67078	2.74246	0.400525	0.685339	1.51405	0.411638	0.182661	0.41956	0.979598	0.663482	0.470734	0.123967	0.224546	0.737206	3
478	Fe73Nb4Hf3B20	836	899	1448	0.577348	63	0.620856	1.65271	2.49357	0.393608	0.664365	1.46895	0.398904	0.197873	0.409885	0.953716	0.647426	0.485808	0.102941	0.174744	0.707873	2
479	Fe74C7Si3.3B5P8.7Ga2	784	800	1283	0.611068	16	0.623539	1.63148	2.68851	0.387034	0.636009	1.60321	0.350261	0.221413	0.391743	0.897242	0.631068	0.509948	0.0320641	0.0537702	0.64848	3
480	Fe75C7Si3.3B5P8.7Ga1	781	794	1282	0.609204	13	0.619345	1.62585	2.60395	0.384876	0.629485	1.58483	0.339162	0.226477	0.388728	0.879495	0.625577	0.515008	0.0259481	0.0426339	0.639626	3
481	Fe76C7Si3.3B5P8.7	779	795	1292	0.602941	16	0.615325	1.62348	2.50722	0.383873	0.627709	1.54971	0.345919	0.227581	0.388596	0.884916	0.623067	0.516073	0.0311891	0.0504597	0.640093	1
482	(Fe0.72Tb0.03B0.2Si0.05)96Nb4	860	940	1422	0.604782	80	0.661041	1.69781	3.47962	0.411919	0.7173	1.6726	0.430633	0.161169	0.431837	1.02657	0.689888	0.449677	0.142349	0.296138	0.773558	3
483	(Fe0.73Tb0.02B0.2Si0.05)96Nb4	844	914	1440	0.586111	70	0.634722	1.66905	2.78816	0.400175	0.683333	1.53356	0.410546	0.184359	0.418012	0.979604	0.662698	0.472559	0.11745	0.213535	0.731944	2.5
484	(Fe0.74Tb0.01B0.2Si0.05)96Nb4	836	882	1459	0.572995	46	0.604524	1.62802	2.21474	0.384314	0.636052	1.41573	0.378486	0.219305	0.396412	0.915532	0.625149	0.50708	0.0738363	0.115508	0.667581	1
485	(Fe0.68Tb0.07B0.2Si0.05)96Nb4	959	1019	1438	0.666898	60	0.708623	1.72946	5.56628	0.425115	0.750348	2.12735	0.448679	0.140952	0.439153	1.09152	0.72578	0.42812	0.125261	0.327749	0.792072	2
486	(Fe0.69Tb0.06B0.2Si0.05)96Nb4	952	1012	1411	0.674699	60	0.717222	1.73772	6.05162	0.428269	0.759745	2.20479	0.454402	0.134956	0.442427	1.10606	0.733987	0.421712	0.130719	0.358792	0.802268	3
487	(Fe0.7Tb0.05B0.2Si0.05)96Nb4	935	995	1396	0.669771	60	0.712751	1.73394	5.78557	0.426855	0.755731	2.15835	0.452247	0.137468	0.441238	1.09945	0.730072	0.42449	0.130152	0.348878	0.798711	3.5
488	(Fe0.71Tb0.04B0.2Si0.05)96Nb4	869	969	1397	0.622047	100	0.693629	1.73712	4.5968	0.427626	0.765211	1.83523	0.456608	0.129811	0.451817	1.08587	0.725246	0.418303	0.189394	0.474386	0.836793	3.5
489	(Fe72Mo4B24)93Dy7	880	957	1406	0.625889	77	0.680654	1.71339	4.17736	0.418635	0.73542	1.81939	0.441778	0.149636	0.437579	1.05752	0.706349	0.438087	0.146388	0.336109	0.790185	2
490	(Fe72Mo4B24)94Dy6	854	945	1400	0.61	91	0.675	1.71656	3.89822	0.419255	0.74	1.73077	0.442868	0.14594	0.441791	1.05313	0.706296	0.434473	0.166667	0.375385	0.805	3
491	(Fe72Mo4B24)95Dy5	853	942	1401	0.608851	89	0.672377	1.71319	3.81395	0.417924	0.735903	1.71898	0.440705	0.148644	0.440034	1.04829	0.703331	0.437173	0.162409	0.360341	0.799429	2
492	(Fe72Mo4B24)96Dy4	848	923	1396	0.60745	75	0.661175	1.69589	3.49845	0.411319	0.7149	1.68431	0.429421	0.16295	0.430358	1.02539	0.688707	0.451474	0.136861	0.284272	0.768625	2
493	(Fe70Co20)71Nb6B23	809	864	1475	0.548475	55	0.585763	1.61646	1.87232	0.378284	0.623051	1.2973	0.373415	0.227936	0.392903	0.892718	0.612132	0.514439	0.0825826	0.119187	0.660339	2
494	[(Fe0.5Co0.5)72Mo4B24]94Dy6	831	912	1365	0.608791	81	0.668132	1.70626	3.69317	0.415301	0.727473	1.70787	0.436394	0.154354	0.4361	1.0396	0.697607	0.442883	0.151685	0.328012	0.786813	2
495	[(Fe0.6Co0.4)72Mo4B24]94Dy6	847	927	1366	0.620059	80	0.678624	1.71451	4.07412	0.418888	0.737189	1.78613	0.442473	0.148223	0.439163	1.0563	0.706358	0.436732	0.154143	0.351596	0.795754	2
496	[(Fe0.7Co0.3)72Mo4B24]94Dy6	845	929	1367	0.618142	84	0.67959	1.71755	4.09189	0.419982	0.741039	1.77969	0.444344	0.145566	0.441202	1.05923	0.708562	0.434086	0.16092	0.369988	0.802487	2
497	[(Fe0.8Co0.2)72Mo4B24]94Dy6	852	944	1370	0.621898	92	0.689051	1.72988	4.43192	0.424842	0.756204	1.82239	0.452364	0.135666	0.44771	1.07695	0.719355	0.424159	0.177606	0.431925	0.823358	3
498	[(Fe0.9Co0.1)72Mo4B24]94Dy6	860	945	1385	0.620939	85	0.68231	1.71978	4.19783	0.420935	0.743682	1.8	0.445987	0.143906	0.44206	1.06363	0.710886	0.432408	0.161905	0.377583	0.805054	2
499	Gd55Ni22Mn3Al20	553	603	955	0.579058	50	0.631414	1.66947	2.69127	0.399867	0.68377	1.5	0.410643	0.18366	0.419127	0.976552	0.661976	0.471652	0.124378	0.223157	0.736126	2
500	La62Cu24Al10.5Mg3.5	386	431	712	0.542135	45	0.605337	1.65872	2.10694	0.392532	0.668539	1.32209	0.398689	0.192495	0.416448	0.938502	0.646543	0.478565	0.138037	0.219982	0.731742	10
501	La62Cu24Al10.8Mg3.2	387	421	710	0.54507	34	0.592958	1.63293	1.95073	0.383774	0.640845	1.30341	0.384956	0.213679	0.402299	0.912164	0.625831	0.499955	0.105263	0.157541	0.688732	10
502	La62Cu24Al9.8Mg4.2	386	440	719	0.536857	54	0.611961	1.67675	2.18188	0.39819	0.687065	1.32132	0.405237	0.17863	0.42623	0.95148	0.659584	0.464306	0.162162	0.267777	0.76217	10
503	(La0.3Ce0.7)65Al10Co25	416	436	778	0.534704	20	0.560411	1.58278	1.5507	0.365159	0.586118	1.20442	0.346442	0.257311	0.375618	0.838903	0.580576	0.542817	0.0552486	0.071133	0.611825	9
504	(La0.4Ce0.6)65Al10Co25	425	448	789	0.538657	23	0.567807	1.59277	1.63741	0.369028	0.596958	1.23077	0.35496	0.248496	0.38076	0.855389	0.589996	0.53431	0.0631868	0.0840636	0.626109	12
505	(La0.5Ce0.5)65Al10Co25	427	453	776	0.550258	26	0.583763	1.61115	1.85405	0.376559	0.617268	1.29799	0.36877	0.232713	0.389748	0.885623	0.607653	0.51933	0.0744986	0.106413	0.650773	15
506	(La0.6Ce0.4)65Al10Co25	437	467	835	0.523353	30	0.559281	1.592	1.50696	0.367138	0.59521	1.17337	0.356808	0.248653	0.38172	0.849802	0.587593	0.533181	0.0753769	0.0968071	0.631138	20
507	(La0.7Ce0.3)65Al10Co25	437	472	850	0.514118	35	0.555294	1.59421	1.44358	0.366744	0.596471	1.14286	0.358324	0.246749	0.38351	0.847796	0.58827	0.530372	0.0847458	0.107045	0.637647	25
508	(La0.8Ce0.2)65Al10Co25	439	476	869	0.505178	37	0.547756	1.58946	1.35296	0.363914	0.590334	1.10698	0.354671	0.251015	0.381413	0.836769	0.582909	0.53367	0.0860465	0.105167	0.632911	12
509	Mg50Ni30La20	453	510	841	0.538644	57	0.606421	1.66447	2.10869	0.394127	0.674197	1.31443	0.40047	0.188081	0.419689	0.94131	0.650409	0.473893	0.146907	0.235677	0.741974	1
510	Mg57Ni26La17	454	499	831	0.54633	45	0.600481	1.64545	2.05532	0.388327	0.654633	1.32361	0.392559	0.203205	0.409023	0.927468	0.63651	0.489566	0.119363	0.18535	0.708785	2
511	Mg60Ni23.6B0.5La15.9	454	493	824	0.550971	39	0.598301	1.63687	2.0429	0.385759	0.645631	1.33243	0.387875	0.210407	0.403948	0.920392	0.630078	0.497069	0.105405	0.161609	0.692961	2
512	Mg60Ni23.6B2.89La13.51	434	498	811	0.535142	64	0.614057	1.68261	2.20613	0.4	0.692972	1.32095	0.406997	0.174297	0.429335	0.955231	0.663656	0.459838	0.169761	0.283518	0.771887	1
513	Mg60Ni23.6La16.4	450	490	819	0.549451	40	0.598291	1.63834	2.03712	0.386131	0.647131	1.32791	0.388699	0.209147	0.404889	0.92127	0.631083	0.495713	0.108401	0.166296	0.695971	2.5
514	Mg60Ni23.6Si0.25La16.15	453	492	826	0.548426	39	0.595642	1.63452	1.99788	0.384676	0.642857	1.31903	0.386205	0.212366	0.402883	0.916063	0.627694	0.498865	0.104558	0.158369	0.690073	1
515	Mg60Ni23.6Si0.5La15.9	457	492	828	0.551932	35	0.594203	1.62852	1.9916	0.382879	0.636473	1.32615	0.382225	0.217578	0.399242	0.910356	0.623071	0.504298	0.0943396	0.141679	0.678744	1
516	Mg60Ni23.6Y0.25La16.15	456	491	829	0.55006	35	0.59228	1.62681	1.95981	0.382101	0.634499	1.31635	0.381048	0.218989	0.398485	0.907262	0.621343	0.505594	0.0938338	0.139701	0.676719	3.5
517	Mg60Ni23.6Y0.25Si0.25La15.9	456	492	824	0.553398	36	0.597087	1.63235	2.03542	0.384375	0.640777	1.33696	0.384908	0.214329	0.401216	0.91601	0.626569	0.501138	0.0978261	0.148933	0.684466	2
518	Mg60Ni23.6Y0.5La15.9	456	492	829	0.55006	36	0.593486	1.62901	1.97547	0.382879	0.636912	1.31903	0.382586	0.217102	0.399697	0.910085	0.623231	0.503706	0.0965147	0.144546	0.680338	4
519	Mg60Ni23.6Y0.5Si0.1La15.8	453	494	828	0.547101	41	0.596618	1.63761	2.00601	0.385636	0.646135	1.31733	0.388038	0.209744	0.40469	0.918962	0.630097	0.496157	0.109333	0.16649	0.695652	1.5
520	Mg60Ni23.6Y0.5Si0.5La15.75	457	490	824	0.554612	33	0.59466	1.62682	2.00733	0.382514	0.634709	1.33515	0.380863	0.219148	0.398021	0.909266	0.621959	0.506029	0.0899183	0.135188	0.674757	1
521	Mg60Ni23.6Y0.75La15.65	456	495	839	0.543504	39	0.589988	1.62903	1.90745	0.382239	0.636472	1.29243	0.382378	0.216965	0.4003	0.906563	0.622292	0.503132	0.101828	0.150284	0.682956	4
522	Mg60Ni23.6Y1La15.4	454	491	827	0.548972	37	0.593712	1.63047	1.97451	0.383294	0.638452	1.31635	0.38357	0.215822	0.400607	0.911375	0.624329	0.502357	0.0991957	0.148792	0.683192	3
523	Mg68Ni15Gd10Ag7	437.3	472.8	746.9	0.585487	35.5	0.633016	1.66667	2.75194	0.399257	0.680546	1.52713	0.408854	0.186358	0.416742	0.976135	0.660571	0.474541	0.114664	0.206628	0.728076	4
524	Mg49Ni15Gd10Ag6	439.2	474.5	756.9	0.580262	35.3	0.626899	1.66063	2.61318	0.396706	0.673537	1.49355	0.404627	0.191219	0.414	0.965715	0.654656	0.479251	0.111111	0.194405	0.720174	7
525	Mg69Ni15La16	455	481	800	0.56875	26	0.60125	1.62589	2.15068	0.383267	0.63375	1.3942	0.377717	0.220846	0.395785	0.911698	0.622804	0.508446	0.0753623	0.116253	0.66625	1
526	Mg70Ni15Gd10Ag5	449.6	479.1	764.2	0.588328	29.5	0.62693	1.65394	2.65007	0.394711	0.665533	1.52289	0.39852	0.197612	0.409073	0.958901	0.649901	0.485866	0.0937699	0.163175	0.704135	5
527	Mg71Ni15Gd10Ag4	440.3	485	773.5	0.569231	44.7	0.62702	1.67075	2.56566	0.399572	0.684809	1.45558	0.410418	0.182345	0.420898	0.972041	0.661396	0.469965	0.134154	0.236464	0.742599	4
528	Mg73Ni15Gd10Ag2	442.3	488.7	779.8	0.567197	46.4	0.626699	1.6721	2.55079	0.399885	0.686202	1.448	0.410874	0.181218	0.421837	0.972193	0.662142	0.468749	0.137481	0.242187	0.745704	3.5
529	Mg74Ni15Gd10Ag1	442.3	482.7	791.4	0.558883	40.4	0.609932	1.65022	2.24038	0.391262	0.660981	1.3827	0.396914	0.199274	0.410564	0.941211	0.642579	0.486394	0.115726	0.18751	0.712029	3
530	Mg75Ni15Gd10	449	482	799.1	0.561882	33	0.603179	1.63538	2.15229	0.386187	0.644475	1.37675	0.386831	0.212042	0.401998	0.923819	0.630347	0.499318	0.0942588	0.147356	0.685771	3
531	Ti43.15Zr9.59Cu36.24Ni9.06Sn1.96	649	699	1167	0.556127	50	0.598972	1.63317	2.07124	0.384912	0.641817	1.34942	0.385457	0.213712	0.401393	0.918378	0.627658	0.500679	0.0965251	0.148157	0.684662	3
532	Ti44.10Zr9.8Cu37.04Ni7.06Sn2	650	692	1167	0.556984	42	0.592973	1.6216	1.99357	0.380848	0.628963	1.33849	0.376461	0.223841	0.394836	0.902758	0.617677	0.510857	0.0812379	0.120997	0.664953	2
533	(Ti0.45Cu0.378Zr0.1Ni0.072)100	641	680	1167	0.549272	39	0.582691	1.61011	1.83785	0.376106	0.61611	1.29278	0.368069	0.233576	0.38928	0.88385	0.606625	0.52013	0.0741445	0.105406	0.649529	1
534	(Ti0.45Cu0.378Zr0.1Ni0.072)98Sn2	650	692	1167	0.556984	42	0.592973	1.6216	1.99357	0.380848	0.628963	1.33849	0.376461	0.223841	0.394836	0.902758	0.617677	0.510857	0.0812379	0.120997	0.664953	2
535	(Ti0.45Cu0.378Zr0.1Ni0.072)96Sn4	666	715	1156	0.576125	49	0.618512	1.6497	2.44852	0.392426	0.6609	1.45918	0.396696	0.200404	0.408338	0.949071	0.644656	0.488296	0.1	0.1678	0.703287	2
536	(Ti0.45Cu0.378Zr0.1Ni0.072)94Sn6	683	739	1169	0.58426	56	0.632164	1.66625	2.72978	0.399028	0.680068	1.52058	0.408578	0.186641	0.416667	0.975026	0.660038	0.474791	0.115226	0.206858	0.727973	1
537	Y6Fe72B22	898.4	948.6	1412.6	0.63599	50.2	0.671528	1.69187	3.95837	0.410472	0.707065	1.84481	0.421022	0.169581	0.423005	1.0255	0.68891	0.457857	0.0976274	0.209478	0.742602	2
538	(Y0.06Fe0.72B0.22)98Nb2	918	980	1411.5	0.650372	62	0.694297	1.71791	4.83178	0.420691	0.738222	1.98582	0.442372	0.148583	0.43571	1.07104	0.713637	0.436449	0.125633	0.305684	0.782147	4
539	(Y0.06Fe0.72B0.22)98Ta2	917.3	978.8	1415.4	0.648085	61.5	0.691536	1.71513	4.71018	0.4196	0.734987	1.96507	0.440354	0.150697	0.434508	1.06617	0.710917	0.438641	0.123469	0.29595	0.778437	4
540	(Y0.06Fe0.72B0.22)98Ti2	914.5	973.7	1416	0.645833	59.2	0.687641	1.71057	4.55171	0.417807	0.729449	1.94158	0.43663	0.154391	0.43223	1.05831	0.706632	0.442406	0.118046	0.27674	0.771257	3
541	Zr42Au6Cu36Al8Ag8	723	813	1159	0.623814	90	0.701467	1.74829	4.90995	0.431987	0.77912	1.86468	0.463079	0.120967	0.457911	1.1003	0.734515	0.409442	0.206422	0.543536	0.856773	15
542	Zr42Fe6Cu36Al8Ag8	708	797	1238	0.57189	89	0.64378	1.6976	2.90145	0.409558	0.71567	1.50377	0.425129	0.160685	0.435381	1.00365	0.683559	0.448416	0.167925	0.324001	0.787561	4
543	Zr42Hf6Cu36Al8Ag8	695	796	1187	0.58551	101	0.670598	1.73083	3.61863	0.422954	0.755687	1.61789	0.444374	0.13454	0.452345	1.04984	0.712394	0.422724	0.205285	0.459148	0.840775	15
544	Zr42Nb6Cu36Al8Ag8	715	755	1218	0.587028	40	0.619869	1.64297	2.5182	0.390585	0.652709	1.50099	0.388676	0.207237	0.40294	0.941163	0.640008	0.49546	0.0795229	0.133415	0.68555	4
545	Zr42Ni6Cu36Al8Ag8	695	779	1131	0.6145	84	0.688771	1.73536	4.36955	0.426616	0.763042	1.7867	0.454245	0.130943	0.451832	1.07853	0.722331	0.419477	0.192661	0.471171	0.837312	25
546	Zr42Pd6Cu36Al8Ag8	709	796	1155	0.613853	87	0.689177	1.73656	4.37895	0.427039	0.764502	1.78475	0.45475	0.129974	0.452588	1.07943	0.723149	0.418509	0.195067	0.478604	0.839827	20
547	Zr42Ti6Cu36Al8Ag8	704	731	1212	0.580858	27	0.603135	1.61921	2.22433	0.381524	0.625413	1.43898	0.364378	0.2282	0.390118	0.897581	0.617794	0.51625	0.0531496	0.0821573	0.64769	4
548	Zr44Au4Cu36Al8Ag8	713	806	1153	0.618387	93	0.699046	1.74882	4.77272	0.43194	0.779705	1.83182	0.462127	0.120414	0.458908	1.09681	0.733771	0.408933	0.211364	0.550698	0.860364	20
549	Zr44Fe4Cu36Al8Ag8	706	799	1213	0.582028	93	0.658697	1.71376	3.29117	0.416363	0.735367	1.57594	0.43557	0.147805	0.44334	1.02914	0.698424	0.435891	0.183432	0.383078	0.812036	9
550	Zr44Hf4Cu36Al8Ag8	694	795	1155	0.600866	101	0.688312	1.7464	4.25718	0.429962	0.775758	1.72451	0.456122	0.12228	0.459487	1.07962	0.72791	0.410752	0.219089	0.540849	0.863203	20
551	Zr44Nb4Cu36Al8Ag8	709	759	1209	0.586435	50	0.627792	1.65696	2.65744	0.395725	0.669148	1.518	0.401356	0.194812	0.411077	0.962907	0.652311	0.48302	0.1	0.175062	0.710505	9
552	Zr44Ni4Cu36Al8Ag8	693	788	1129	0.613818	95	0.697963	1.7509	4.69624	0.432492	0.782108	1.80734	0.461986	0.118739	0.460616	1.09548	0.734376	0.407274	0.21789	0.566172	0.866253	30
553	Zr44Pd4Cu36Al8Ag8	705	795	1153	0.611448	90	0.689506	1.73911	4.37311	0.427879	0.767563	1.77455	0.455539	0.127912	0.454312	1.08051	0.724656	0.416448	0.200893	0.495069	0.84562	25
554	Zr44Ti4Cu36Al8Ag8	700	738	1181	0.592718	38	0.624894	1.647	2.63237	0.392344	0.65707	1.5343	0.390758	0.204225	0.404377	0.948107	0.644209	0.492573	0.0790021	0.135542	0.689246	9
555	Zr46Au2Cu36Al8Ag8	705	799	1153	0.611448	94	0.692975	1.74478	4.495	0.430032	0.774501	1.78348	0.45838	0.123472	0.45748	1.08683	0.729095	0.412008	0.209821	0.528823	0.856028	20
556	Zr46Cu27.64Ag8.36Al8Be10	697	813	1129	0.61736	116	0.720106	1.78379	5.67478	0.445235	0.822852	1.88194	0.477721	0.0939013	0.478373	1.13329	0.760042	0.382426	0.268519	0.809686	0.925598	35
557	Zr46Fe2Cu36Al8Ag8	705	806	1169	0.60308	101	0.689478	1.74634	4.31232	0.430096	0.775877	1.73707	0.456774	0.122289	0.459241	1.0815	0.72839	0.410782	0.217672	0.540377	0.862275	10
558	Zr46Hf2Cu36Al8Ag8	692	794	1147	0.603313	102	0.692241	1.75071	4.40938	0.431756	0.781168	1.74505	0.458815	0.118954	0.461618	1.08629	0.731776	0.40745	0.224176	0.566444	0.870096	20
559	Zr46Nb2Cu36Al8Ag8	707	765	1150	0.614783	58	0.665217	1.69682	3.64888	0.411955	0.715652	1.72686	0.429957	0.16274	0.429765	1.02984	0.6906	0.451273	0.130926	0.276647	0.766087	10
560	Zr46Ni2Cu36Al8Ag8	687	797	1131	0.607427	110	0.704686	1.76754	4.9082	0.438394	0.801945	1.79505	0.467443	0.106207	0.470436	1.10737	0.745445	0.394731	0.247748	0.677418	0.899204	25
561	Zr46Pd2Cu36Al8Ag8	699	794	1140	0.613158	95	0.696491	1.74907	4.63602	0.431756	0.779825	1.80045	0.460921	0.120157	0.459669	1.09293	0.732805	0.408693	0.21542	0.554688	0.863158	30
562	Zr46Ti2Cu36Al8Ag8	696	750	1145	0.60786	54	0.655022	1.68545	3.34562	0.407387	0.702183	1.67038	0.421738	0.171889	0.424274	1.01111	0.67986	0.460415	0.120267	0.240884	0.749345	10
563	Zr48Cu36Al9Ag7	710	776	1151	0.616855	66	0.674196	1.70981	3.91794	0.41698	0.731538	1.75964	0.439185	0.151918	0.436949	1.04848	0.701906	0.440445	0.14966	0.333227	0.788879	10.4
564	Zr49Ti14Ni20Cu17	625	674	1095	0.570776	49	0.615525	1.64918	2.37671	0.39186	0.660274	1.43404	0.3966	0.200556	0.408705	0.946176	0.643477	0.488241	0.104255	0.172787	0.705023	4
565	Zr49Ti17Ni20Cu14	631	669	1087	0.580497	38	0.615455	1.64072	2.41603	0.389406	0.650414	1.46711	0.388423	0.208624	0.40262	0.936881	0.637298	0.496663	0.0833333	0.137234	0.685373	3
566	Zr50.7Cu28Al12.3Ni9	719	780	1158	0.620898	61	0.673575	1.70574	3.925	0.415557	0.726252	1.77677	0.436325	0.155679	0.433953	1.04479	0.699103	0.444181	0.138952	0.306955	0.778929	7
567	Zr50Ti2Al10Cu38	687	746	1154	0.595321	59	0.646447	1.6812	3.07876	0.405215	0.697574	1.59743	0.419081	0.174578	0.423684	1.00007	0.674409	0.462973	0.126338	0.243494	0.7487	5
568	Zr55Cu30Al10Ni5	690	757	1158	0.595855	67	0.653713	1.69296	3.2483	0.409632	0.711572	1.61752	0.426888	0.164739	0.430287	1.01545	0.684362	0.453143	0.143162	0.287498	0.76943	5.2
569	Zr61.5Al10.7Cu13.65Ni14.15	669.9	737.5	1154.6	0.580201	67.6	0.638749	1.68111	2.83983	0.40422	0.697298	1.52156	0.417966	0.174001	0.425506	0.991428	0.671862	0.462031	0.139468	0.260301	0.755846	5.5
570	Zr62.5Al12.1Cu7.95Ni17.45	672.3	743.8	1172.2	0.573537	71.5	0.634533	1.67989	2.72471	0.403253	0.69553	1.4879	0.41628	0.174894	0.425522	0.985513	0.669665	0.46269	0.143029	0.261921	0.756526	7.5
571	Zr63.5Al10.7Cu10.7Ni15.1	658.4	729.9	1165.8	0.564762	71.5	0.626094	1.67336	2.52918	0.400121	0.687425	1.43851	0.411138	0.180191	0.422746	0.971857	0.662721	0.467609	0.140914	0.247755	0.748756	6
572	Zr63Al11.4Cu9.3Ni16.3	663.3	732.2	1164.3	0.569699	68.9	0.628876	1.67357	2.60118	0.400635	0.688053	1.46148	0.412103	0.18003	0.42241	0.975613	0.663799	0.46767	0.137525	0.244771	0.74723	6.5
573	Zr64Al10.1Cu11.7Ni14.2	657.9	717.3	1158.5	0.56789	59.4	0.619163	1.65818	2.42432	0.394902	0.670436	1.43288	0.402641	0.19279	0.414063	0.956202	0.6507	0.480351	0.118658	0.200759	0.721709	5
574	Zr65Al8.7Cu14.4Ni11.9	647	709.5	1164.8	0.55546	62.5	0.609117	1.65206	2.21443	0.3916	0.662775	1.37022	0.397653	0.197703	0.411887	0.941208	0.64355	0.484633	0.120703	0.195069	0.716432	4
575	Zr70Al8Cu19Ni3	630	689	1200	0.525	59	0.574167	1.61865	1.66233	0.376503	0.623333	1.20877	0.374184	0.225844	0.395977	0.882708	0.610631	0.510522	0.103509	0.142348	0.6725	1.5
576	Zr70Al8Cu3Ni19	640	710	1220	0.52459	70	0.581967	1.63397	1.74702	0.38172	0.639344	1.22414	0.382283	0.213236	0.404145	0.89869	0.623182	0.497878	0.12069	0.172241	0.696721	1.5
577	(Zr0.5Cu0.38Ti0.02Al0.10)95Y5	664	721	1145	0.579913	57	0.629694	1.66576	2.663	0.398563	0.679476	1.49896	0.408209	0.186836	0.416935	0.972279	0.65897	0.474856	0.118503	0.210529	0.729258	6
578	(Zr0.5Cu0.38Ti0.02Al0.10)97Y3	665	736	1146	0.580279	71	0.642234	1.68705	2.9116	0.406405	0.704188	1.53015	0.421409	0.169132	0.428799	0.998427	0.676747	0.457164	0.147609	0.280874	0.766143	16
579	(Zr0.5Cu0.38Ti0.02Al0.10)98Y2	671	739	1148	0.584495	68	0.643728	1.68584	2.96429	0.406267	0.702962	1.54927	0.421316	0.170216	0.427663	0.999816	0.676511	0.458372	0.142558	0.272763	0.762195	20
580	(Zr0.5Cu0.38Ti0.02Al0.10)99Y1	681	741	1145	0.59476	60	0.647162	1.68287	3.09174	0.405805	0.699563	1.59698	0.42022	0.173136	0.424708	1.00199	0.675731	0.461521	0.12931	0.250343	0.751965	18
581	Ti55Zr15Be20Ni10	604	639	1171	0.515798	35	0.545687	1.57375	1.36369	0.36	0.575576	1.12698	0.343237	0.264664	0.372376	0.822113	0.570572	0.548459	0.0617284	0.0746933	0.605465	5
582	(Ti55Zr15Be20Ni10)98Cu2	603	642	1143	0.527559	39	0.56168	1.59224	1.54233	0.367698	0.595801	1.18889	0.356622	0.248531	0.381513	0.851779	0.588307	0.533438	0.0722222	0.0936929	0.629921	7
583	(Ti55Zr15Be20Ni10)96Cu4	599	646	1123	0.533393	47	0.575245	1.61186	1.70068	0.375145	0.617097	1.23282	0.370668	0.231542	0.391747	0.879935	0.606148	0.516943	0.0896947	0.123734	0.658949	10
584	(Ti55Zr15Be20Ni10)94Cu6	593	649	1079	0.549583	56	0.601483	1.64402	2.08143	0.388158	0.653383	1.33539	0.392173	0.204383	0.407986	0.928035	0.63587	0.490957	0.115226	0.1796	0.705283	8
585	(Ti55Zr15Be20Ni10)92Cu8	586	653	1050	0.558095	67	0.621905	1.67243	2.42789	0.399144	0.685714	1.40733	0.409287	0.181015	0.422783	0.965779	0.660699	0.468093	0.144397	0.24911	0.749524	8
586	(Ti55Zr15Be20Ni10)90Cu10	582	656	1046	0.556405	74	0.627151	1.68355	2.51014	0.402948	0.697897	1.41379	0.414293	0.172207	0.428907	0.975994	0.66921	0.459191	0.159483	0.283156	0.768642	7
587	Zr56.25Al18.75Co25	761	811	1361	0.559148	50	0.595885	1.62485	2.04023	0.382187	0.632623	1.35167	0.378827	0.2211	0.396409	0.908102	0.6208	0.508234	0.0833333	0.125785	0.669361	3
588	Zr56.25Al18.75(Co0.875Cu0.125)25	754	811	1284	0.587227	57	0.63162	1.66282	2.73319	0.397939	0.676012	1.53019	0.405912	0.189775	0.41432	0.971569	0.657511	0.478003	0.107547	0.192098	0.720405	8
589	Zr56.25Al18.75(Co0.75Cu25)25	749	810	1277	0.586531	61	0.634299	1.66797	2.78185	0.399803	0.682067	1.53409	0.409772	0.185303	0.417345	0.978355	0.66184	0.473514	0.11553	0.209497	0.729836	10
590	Zr56.25Al18.75(Co0.625Cu0.375)25	741	807	1270	0.583465	66	0.635433	1.67253	2.78952	0.401293	0.687402	1.52552	0.412881	0.181269	0.420318	0.982818	0.665249	0.469397	0.124764	0.228139	0.73937	8
591	Zr56.25Al18.75(Co0.5Cu0.5)25	735	798	1242	0.591787	63	0.642512	1.6775	2.97526	0.403642	0.693237	1.57396	0.416478	0.177502	0.422059	0.993483	0.670735	0.465832	0.12426	0.234889	0.743961	5
592	Cu50Zr43Al7	717	784	1205	0.595021	67	0.650622	1.68847	3.17155	0.407908	0.706224	1.60656	0.423957	0.168443	0.427853	1.00934	0.68048	0.456833	0.137295	0.271038	0.761826	10
593	(Cu50Zr43Al7)98Er2	697	773	1172	0.59471	76	0.659556	1.70375	3.38428	0.41359	0.724403	1.62737	0.433191	0.155828	0.436504	1.02777	0.693028	0.444213	0.16	0.332737	0.789249	15
594	(Cu50Zr43Al7)96Er4	687	751	1154	0.595321	64	0.65078	1.68848	3.17678	0.40793	0.706239	1.60814	0.423984	0.168447	0.427822	1.00952	0.68054	0.456841	0.137045	0.270724	0.761698	12
595	(Cu50Zr43Al7)94Er6	653	700	1150	0.567826	47	0.608696	1.6398	2.25728	0.388242	0.649565	1.40845	0.389756	0.208509	0.403784	0.932202	0.634969	0.496068	0.0945674	0.15156	0.690435	10
596	Zr63.5Al9Fe4.5Cu23	658	768	1186	0.554806	110	0.647555	1.72198	2.89224	0.416486	0.740304	1.45455	0.42959	0.143105	0.449335	1.01124	0.698035	0.429997	0.208333	0.414253	0.833052	6
597	Zr62Hf1.5Al9Fe4.5Cu23	658	755	1202	0.547421	97	0.62812	1.69484	2.48632	0.405914	0.708819	1.38787	0.416316	0.163996	0.43536	0.978718	0.675898	0.45043	0.178309	0.319435	0.789517	8
598	Zr62Hf3Al9Fe4.5Cu23	659	752	1209	0.545079	93	0.622002	1.6862	2.37285	0.40257	0.698925	1.36727	0.411957	0.170762	0.430903	0.96829	0.668749	0.457039	0.169091	0.293451	0.775848	10
599	Zr59Hf4.5Al9Fe4.5Cu23	668	770	1222	0.546645	102	0.630115	1.69934	2.51762	0.407407	0.713584	1.38989	0.417823	0.160654	0.437751	0.982144	0.679112	0.447036	0.184116	0.333503	0.797054	8
600	Zr57.5Hf6Al9Fe4.5Cu23	668	752	1229	0.543531	84	0.61188	1.66928	2.20779	0.396415	0.680228	1.34046	0.404067	0.184028	0.422009	0.950396	0.655233	0.470197	0.149733	0.246615	0.748576	6
601	Zr48Cu36Al12Ag4	705	746	1109	0.635708	41	0.672678	1.69386	3.9913	0.411246	0.709648	1.84653	0.423248	0.167752	0.424259	1.02914	0.690668	0.456034	0.101485	0.219361	0.746619	3
602	Zr48Cu36Al10Ag6	699	753	1153	0.606245	54	0.653079	1.6835	3.28967	0.406587	0.699913	1.65859	0.420359	0.173427	0.4234	1.00775	0.677958	0.461945	0.118943	0.235912	0.746748	7
603	Zr48Cu36Al8Ag8	688	771	1126	0.611012	83	0.684725	1.73165	4.20907	0.425028	0.758437	1.76027	0.451547	0.133803	0.450185	1.0717	0.718665	0.422338	0.189498	0.453116	0.832149	12
604	Zr48Cu36Al6Ag10	689	755	1099	0.626934	66	0.686988	1.72272	4.39592	0.42226	0.747043	1.84146	0.448282	0.141889	0.442826	1.07065	0.714351	0.430326	0.160976	0.384279	0.807097	10
605	Zr48Cu36Al4Ag12	669	746	1108	0.603791	77	0.673285	1.71889	3.80845	0.419809	0.74278	1.69932	0.443219	0.143828	0.443905	1.05175	0.707008	0.432329	0.175399	0.393097	0.812274	6
606	Zr48Cu36Al2Ag14	662	727	1118	0.592129	65	0.650268	1.69032	3.14803	0.408427	0.708408	1.5943	0.424894	0.166771	0.429268	1.00998	0.681537	0.455108	0.142544	0.281461	0.766547	2
607	Ti40Zr10Cu34Pd14Ga2	667	711	1202	0.554908	44	0.591514	1.62088	1.96713	0.380417	0.62812	1.32897	0.376171	0.224365	0.394668	0.901096	0.616793	0.511263	0.082243	0.121735	0.664725	3
608	Ti40Zr10Cu32Pd14Ga4	670	717	1201	0.557868	47	0.597002	1.62802	2.05071	0.383218	0.636137	1.35028	0.381516	0.218255	0.398332	0.912161	0.623419	0.50532	0.0885122	0.134426	0.675271	3
609	Ti40Zr10Cu28Pd14Ga8	680	726	1185	0.57384	46	0.612658	1.64149	2.34326	0.389276	0.651477	1.43762	0.390406	0.207417	0.403977	0.936589	0.637201	0.495224	0.0910891	0.148471	0.690295	2
610	Ti40Zr10Cu26Pd14Ga10	710	752	1191	0.596138	42	0.631402	1.65529	2.77043	0.395581	0.666667	1.56341	0.39787	0.197174	0.408646	0.962236	0.651989	0.485581	0.0873181	0.154731	0.701931	2
611	Au51.6Ag5.8Pd2.4Cu20.2Ga6.7Si13.3	376	428	679	0.553756	52	0.630339	1.69205	2.55437	0.405687	0.706922	1.41254	0.417306	0.165708	0.433604	0.98209	0.675251	0.452539	0.171617	0.310344	0.783505	3
612	Au52.6Ag5.8Pd2.4Cu18.7Ga8.2Si12.3	372	426	668	0.556886	54	0.637725	1.70205	2.70596	0.409615	0.718563	1.43919	0.422582	0.157855	0.438757	0.99472	0.683647	0.444865	0.182432	0.343009	0.799401	2
613	Mg68Zn28Ca4	359	378	665	0.53985	19	0.568421	1.59277	1.64749	0.369141	0.596992	1.23529	0.354614	0.248564	0.380633	0.855535	0.590114	0.534467	0.0620915	0.0828103	0.625564	3.5
614	(Mg68Zn28Ca4)99.5Ga0.5	358	372	703	0.509246	14	0.529161	1.54835	1.21554	0.350613	0.549075	1.07826	0.320346	0.287531	0.35907	0.780813	0.54688	0.570638	0.0405797	0.0457462	0.56899	2
615	(Mg68Zn28Ca4)99.25Ga0.75	359	378	677	0.530281	19	0.558346	1.58321	1.5179	0.364865	0.586411	1.18868	0.348329	0.256685	0.376303	0.839277	0.580545	0.541827	0.0597484	0.0762967	0.614476	3.5
616	(Mg68Zn28Ca4)99Ga1	358	378	664	0.539157	20	0.569277	1.59502	1.65441	0.369863	0.599398	1.23529	0.356909	0.246503	0.381958	0.858956	0.592067	0.532354	0.0653595	0.0875348	0.629518	5
617	(Mg68Zn28Ca4)98.75Ga1.25	358	376	668	0.535928	18	0.562874	1.58621	1.57872	0.366472	0.58982	1.2129	0.349466	0.254272	0.377395	0.844617	0.5838	0.539875	0.0580645	0.075577	0.616766	3.5
618	Ce70Ga4Cu26	360	396	709	0.507757	36	0.558533	1.60776	1.45515	0.37044	0.609309	1.13467	0.365306	0.235564	0.39095	0.858316	0.598666	0.518508	0.103152	0.132287	0.660085	3
619	Ce70Ga6Cu24	362	418	696	0.520115	56	0.600575	1.67481	1.95792	0.395085	0.681034	1.2515	0.398286	0.181719	0.425494	0.932849	0.654086	0.46594	0.167665	0.262305	0.761494	10
620	Ce70Ga10Cu20	365	441	681	0.535977	76	0.647577	1.7442	2.79453	0.421606	0.759178	1.39557	0.428247	0.129768	0.460784	1.00892	0.708312	0.415375	0.240506	0.481597	0.870778	10
621	Ce70Ga12Cu18	387	428	664	0.582831	41	0.644578	1.68877	2.97393	0.407231	0.706325	1.54513	0.422794	0.167764	0.429487	1.00218	0.678626	0.455874	0.148014	0.284886	0.768072	8
622	Ce70Ga15Cu15	394	428	664	0.593373	34	0.644578	1.67967	3.02772	0.404537	0.695783	1.58519	0.417997	0.175759	0.423077	0.997107	0.672813	0.46412	0.125926	0.24052	0.746988	3
623	Ce70Ga8.5Cu20Ni1.5	360	436	657	0.547945	76	0.663623	1.75906	3.21369	0.428712	0.7793	1.46801	0.438674	0.117723	0.468435	1.0355	0.722257	0.404192	0.255892	0.560185	0.894977	14
624	Ce70Ga8.5Cu18.5Ni3	361	416	653	0.552833	55	0.63706	1.70519	2.67365	0.410256	0.721286	1.42466	0.422418	0.155757	0.440599	0.993758	0.685045	0.442532	0.188356	0.353487	0.805513	10
625	Ce70Ga8.5Cu16.5Ni5	367	406	654	0.561162	39	0.620795	1.66743	2.42264	0.397649	0.680428	1.41463	0.407252	0.185038	0.419811	0.962625	0.657221	0.472278	0.135889	0.232717	0.740061	6
626	Ce70Ga8.5Cu13Ni8.5	371	397	662	0.560423	26	0.599698	1.6305	2.09736	0.384318	0.638973	1.36426	0.38321	0.216213	0.399433	0.916547	0.625914	0.503414	0.0893471	0.137358	0.678248	3
627	Ce70Ga8.5Cu11Ni10.5	379	401	672	0.563988	22	0.596726	1.62204	2.0694	0.381541	0.629464	1.3686	0.375397	0.223919	0.394222	0.904943	0.618851	0.5113	0.0750853	0.113533	0.662202	2
628	Ce70Al10Cu20	357	421	660	0.540909	64	0.637879	1.72018	2.6312	0.413963	0.734848	1.38944	0.423035	0.145916	0.448659	0.994633	0.692928	0.431897	0.211221	0.399993	0.831818	2
629	Ce68Al10Cu20Ni2	366	454	676	0.54142	88	0.671598	1.78186	3.37156	0.435701	0.801775	1.46452	0.441588	0.103672	0.479646	1.0457	0.735253	0.38969	0.283871	0.653518	0.931953	5
630	Fe59Cr6Mo14C15B6	806	858	1436	0.561281	52	0.597493	1.6258	2.06998	0.382694	0.633705	1.3619	0.379283	0.220393	0.396687	0.910087	0.621887	0.507639	0.0825397	0.125453	0.669916	1.5
631	Fe48Cr15Mo14C15B6Er2	843	893	1443	0.5842	50	0.61885	1.64351	2.48859	0.390639	0.6535	1.48833	0.39005	0.206476	0.403682	0.941833	0.640191	0.494625	0.0833333	0.139339	0.68815	12
632	Fe47Cr20Mo10C15B6Y2	854	909	1494	0.57162	55	0.608434	1.63602	2.26835	0.387138	0.645248	1.42031	0.386172	0.212066	0.401165	0.927913	0.632126	0.499786	0.0859375	0.137249	0.682062	5
633	Fe45Cr20Mo10W2C15B6Y2	856	913	1500	0.570667	57	0.608667	1.63726	2.26813	0.387521	0.646667	1.4177	0.387373	0.210913	0.401989	0.92949	0.633098	0.498594	0.0885093	0.141603	0.684667	6
634	Fe43Cr20Mo10W4C15B6Y2	858	920	1503	0.570858	62	0.612109	1.64312	2.32241	0.389665	0.65336	1.42636	0.392059	0.205798	0.405283	0.937943	0.63825	0.493487	0.096124	0.15651	0.694611	8
635	Fe41Cr20Mo10W6C15B6Y2	881	918	1518	0.580369	37	0.604743	1.62237	2.24655	0.382659	0.629117	1.44113	0.368829	0.225222	0.392036	0.904332	0.620674	0.513257	0.0580848	0.0905472	0.653491	6
636	Fe40Ni35P10C10B5	643	698	1220	0.527049	55	0.572131	1.61259	1.64712	0.374665	0.617213	1.20971	0.370808	0.230919	0.392596	0.877163	0.605846	0.515781	0.0953206	0.129787	0.662295	1.5
637	Fe40Co35P10C10B5	704	760	1267	0.555643	56	0.599842	1.63519	2.08147	0.385591	0.644041	1.34991	0.386887	0.211958	0.402565	0.920768	0.629327	0.498898	0.0994671	0.153372	0.68824	2
638	Fe40Co29Ni15P10C10B5	675	735	1255	0.537849	60	0.585657	1.62674	1.83478	0.380829	0.633466	1.26724	0.380492	0.218885	0.399497	0.900417	0.619481	0.504638	0.103448	0.149778	0.681275	2.5
639	Fe70Cr7Mo3P12C4B4	728	770	1349	0.539659	42	0.570793	1.59735	1.67211	0.370727	0.601927	1.23994	0.358888	0.244443	0.3832	0.862596	0.594204	0.530332	0.0676329	0.091206	0.633062	1.5
640	Fe62Ni8Cr7Mo3P12C4B4	705	756	1323	0.53288	51	0.571429	1.60522	1.65785	0.372781	0.609977	1.2233	0.366033	0.237273	0.388167	0.871268	0.60034	0.522632	0.0825243	0.111839	0.648526	2
641	Fe55Ni15Cr7Mo3P12C4B4	690	750	1302	0.529954	60	0.576037	1.61691	1.69837	0.376506	0.62212	1.22549	0.37373	0.227229	0.394737	0.88401	0.609954	0.512343	0.0980392	0.13587	0.668203	2.5
642	Fe50Ni20Cr7Mo3P12C4B4	684	742	1299	0.526559	58	0.571209	1.61135	1.63587	0.374181	0.615858	1.2065	0.370002	0.231969	0.391965	0.875421	0.604726	0.516788	0.0943089	0.127871	0.660508	2
643	Zr56Cu7.5Ni17.5Al15Nb4	704	766	1280	0.55	62	0.598437	1.63807	2.04115	0.386089	0.646875	1.32986	0.388572	0.209383	0.404692	0.921274	0.63094	0.495983	0.107639	0.165211	0.695312	6
644	Zr54Cu9.5Ni17.5Al15Nb4	711	761	1268	0.560726	50	0.600158	1.63105	2.10493	0.384538	0.63959	1.36625	0.383606	0.215752	0.399704	0.917416	0.626429	0.50297	0.0897666	0.1383	0.679022	6
645	Zr52Cu11.5Ni17.5Al15Nb4	716	769	1270	0.56378	53	0.605512	1.6378	2.19363	0.38721	0.647244	1.38809	0.388533	0.210032	0.403139	0.927883	0.6327	0.497403	0.0956679	0.151187	0.688976	8
646	Zr50Cu13.5Ni17.5Al15Nb4	720	765	1279	0.56294	45	0.598124	1.62544	2.08482	0.382691	0.633307	1.36852	0.37868	0.220816	0.396282	0.909975	0.621763	0.508146	0.0805009	0.122636	0.668491	6
647	Zr48Cu15.5Ni17.5Al15Nb4	729	771	1304	0.559049	42	0.591258	1.61666	1.97846	0.379242	0.623466	1.34087	0.37171	0.228359	0.391807	0.895765	0.613524	0.515488	0.0730435	0.107776	0.655675	6
648	Fe42Co6Cr15Mo14C9B12Tm2	876	925	1427	0.613875	49	0.648213	1.66981	3.21543	0.40165	0.682551	1.67877	0.406443	0.18628	0.414116	0.987402	0.666848	0.474815	0.0889292	0.170331	0.716889	2
649	Fe42Co6Cr15Mo14C11B10Tm2	872	923	1440	0.605556	51	0.640972	1.66404	3.01118	0.399221	0.676389	1.625	0.403499	0.19042	0.412188	0.977427	0.66081	0.478933	0.0897887	0.166382	0.711806	5
650	Fe42Co6Cr15Mo14C13B8Tm2	871	908	1444	0.603186	37	0.628809	1.64567	2.7528	0.392225	0.654432	1.58464	0.383956	0.206767	0.401786	0.943534	0.643934	0.495262	0.0645724	0.112174	0.680055	8
651	Fe42Co6Cr15Mo14C15B6Tm2	850	893	1452	0.585399	43	0.615014	1.63599	2.42911	0.387924	0.644628	1.48339	0.38206	0.213359	0.399147	0.929086	0.633552	0.50154	0.0714286	0.116967	0.674242	12
652	Fe42Co6Cr15Mo14C17B4Tm2	845	880	1468	0.575613	35	0.599455	1.61703	2.15072	0.380458	0.623297	1.41252	0.365083	0.229574	0.389693	0.895228	0.615386	0.517448	0.0561798	0.0855402	0.647139	6
653	Zr51Co33Al16	775	828	1258	0.616057	53	0.658188	1.68444	3.47052	0.40728	0.700318	1.71429	0.419781	0.17357	0.422339	1.01187	0.680067	0.4621	0.109731	0.222147	0.742448	2
654	Zr52Co32Al16	770	824	1256	0.613057	54	0.656051	1.68319	3.39978	0.406713	0.699045	1.69547	0.419242	0.174348	0.422115	1.00928	0.678591	0.462883	0.111111	0.222801	0.742038	3
655	Zr53Co31Al16	763	812	1257	0.607001	49	0.645982	1.67122	3.12868	0.40198	0.684964	1.64372	0.409908	0.18421	0.416143	0.989373	0.667346	0.472731	0.0991903	0.188799	0.723946	5
656	Zr54Co30Al16	757	806	1258	0.601749	49	0.6407	1.66648	2.98644	0.4	0.67965	1.60878	0.40682	0.187841	0.414244	0.980997	0.662543	0.476322	0.0978044	0.181558	0.718601	6
657	Zr55Co29Al16	750	799	1258	0.596184	49	0.635135	1.66152	2.84435	0.397908	0.674086	1.57283	0.403594	0.191661	0.412251	0.97221	0.657511	0.48007	0.0964567	0.174434	0.713037	7
658	Zr56Co28Al16	743	792	1258	0.59062	49	0.629571	1.65657	2.70983	0.395802	0.668521	1.53786	0.400364	0.195503	0.410244	0.963424	0.652489	0.483808	0.0951456	0.167654	0.707472	7
659	Zr56Co27Al16	735	787	1260	0.583333	52	0.624603	1.65408	2.58547	0.394486	0.665873	1.49905	0.399417	0.197084	0.409868	0.957772	0.649407	0.485208	0.0990476	0.170832	0.707143	5
660	Zr58Co28Al16	729	780	1282	0.568643	51	0.608424	1.6386	2.25639	0.387867	0.648206	1.41049	0.388734	0.209603	0.403007	0.930804	0.634027	0.497198	0.0922242	0.147533	0.687988	2
661	Zr62Ti1.5Al9Fe4.5Cu23	662	740	1185	0.55865	78	0.624473	1.67647	2.47383	0.40065	0.690295	1.41491	0.411459	0.177756	0.424935	0.970527	0.664055	0.464864	0.14914	0.260755	0.756118	6
662	Zr60.5Ti3Al9Fe4.5Cu23	662	732	1165	0.56824	70	0.628326	1.67398	2.5846	0.400657	0.688412	1.45527	0.412096	0.179686	0.422773	0.97506	0.663869	0.467264	0.139165	0.247161	0.748498	10
663	Zr59Ti4.5Al9Fe4.5Cu23	662	716	1153	0.574154	54	0.620989	1.65573	2.48204	0.39449	0.667823	1.45825	0.401216	0.195104	0.411985	0.956394	0.649573	0.482924	0.10998	0.187193	0.714657	8
664	Zr57.5Ti6Al9Fe4.5Cu23	661	705	1149	0.575283	44	0.613577	1.64185	2.36388	0.389503	0.651871	1.44467	0.390487	0.207202	0.403991	0.937525	0.637694	0.495063	0.0901639	0.147533	0.690165	3
665	Zr31Ti27Be26Cu10Fe6	617	685	1037	0.594986	68	0.660559	1.7052	3.41107	0.414148	0.726133	1.63095	0.434055	0.15466	0.437282	1.02965	0.694256	0.443049	0.161905	0.338617	0.791707	13
666	Zr31Ti27Be26Cu10Al6	607	678	1060	0.572642	71	0.639623	1.68961	2.82028	0.406719	0.706604	1.49669	0.421325	0.167026	0.430955	0.995696	0.677361	0.454787	0.156733	0.295339	0.773585	13
667	Zr31Ti27Be26Cu10Ag6	620	675	1057	0.586566	55	0.6386	1.67528	2.86793	0.402504	0.690634	1.54462	0.414836	0.179103	0.421478	0.987963	0.668047	0.467314	0.125858	0.233683	0.742668	14
668	Zr31Ti27Be26Cu10Ni6	610	682	1023	0.596285	72	0.666667	1.71432	3.57771	0.417636	0.737048	1.65133	0.439289	0.147337	0.442229	1.04107	0.701857	0.435747	0.174334	0.377706	0.807429	15
669	Zr31Ti27Be26Cu10Cr6	611	678	1018	0.600196	67	0.666012	1.70985	3.58355	0.416206	0.731827	1.66585	0.43754	0.151026	0.439269	1.03867	0.699017	0.43949	0.164619	0.354126	0.797642	14
670	Zr31Ti27Be26Cu10V6	610	666	1027	0.593963	56	0.648491	1.68577	3.11738	0.406842	0.703019	1.59712	0.422132	0.17065	0.426462	1.00532	0.678047	0.459021	0.134293	0.262122	0.757546	15
671	Zr28Ti24Be23Cu9Ni10Fe6	643	694	1107	0.580849	51	0.62692	1.66016	2.6162	0.396571	0.67299	1.49569	0.40427	0.191656	0.413659	0.965341	0.654336	0.479706	0.109914	0.192257	0.719061	4
672	Zr28Ti24Be23Cu9Ni10Al6	642	685	1087	0.590616	43	0.630175	1.65759	2.72128	0.396183	0.669733	1.53933	0.401249	0.1946	0.410835	0.964985	0.65339	0.482906	0.0966292	0.170825	0.709292	9
673	Zr28Ti24Be23Cu9Ni10Ag6	633	682	1074	0.589385	49	0.635009	1.66679	2.80942	0.399531	0.680633	1.54649	0.408787	0.1865	0.416287	0.977936	0.661233	0.474779	0.111111	0.201849	0.726257	14
674	Zr28Ti24Be23Cu9Ni10Cr6	637	686	1071	0.594771	49	0.640523	1.67169	2.9481	0.401639	0.686275	1.58065	0.412151	0.18267	0.418327	0.986843	0.6662	0.471055	0.112903	0.210579	0.732026	6
675	Zr28Ti24Be23Cu9Ni10V6	635	677	1064	0.596805	42	0.636278	1.66295	2.87039	0.39847	0.675752	1.57809	0.404725	0.190463	0.412981	0.974548	0.658843	0.478881	0.0979021	0.178074	0.715226	7
676	La62Al14Ni24	431	451	980	0.439796	20	0.460204	1.4862	0.694612	0.319631	0.480612	0.821494	0.28351	0.34474	0.32914	0.677948	0.484142	0.61735	0.0364299	0.0308032	0.50102	2
677	La62Al14(Ni0.9Co0.1)24	452	471	983	0.459817	19	0.479145	1.50185	0.812119	0.328223	0.498474	0.887006	0.292255	0.329695	0.337001	0.704504	0.500157	0.605955	0.0357815	0.0327606	0.517803	8
678	La62Al14(Ni0.8Co0.2)24	434	456	986	0.440162	22	0.462475	1.49085	0.704535	0.321127	0.484787	0.826087	0.287355	0.340487	0.331484	0.684364	0.488408	0.613168	0.0398551	0.0339907	0.507099	20
679	La62Al14(Ni0.7Co0.3)24	406	427	991	0.409687	21	0.430878	1.46141	0.544999	0.305655	0.452069	0.729915	0.268232	0.369574	0.315938	0.634914	0.458868	0.635676	0.0358974	0.0268032	0.473259	7
680	(Co0.8Fe0.2)71.5Y3.5B25	827	870	1458	0.567215	43	0.596708	1.61921	2.08099	0.380744	0.6262	1.37876	0.371647	0.226724	0.392182	0.900574	0.616641	0.514255	0.0681458	0.102854	0.655693	1
681	(Co0.7Fe0.3)71.5Y3.5B25	826	876	1438	0.574409	50	0.609179	1.63494	2.29093	0.386926	0.64395	1.43137	0.384632	0.21324	0.400173	0.926832	0.631487	0.501069	0.0816993	0.130761	0.67872	2
682	(Co0.6Fe0.4)71.5Y3.5B25	824	884	1468	0.561308	60	0.60218	1.63412	2.13577	0.385689	0.643052	1.37267	0.385922	0.213104	0.401361	0.921878	0.629181	0.500351	0.0931677	0.144962	0.683924	1
683	(Co0.5Fe0.5)71.5Y3.5B25	829	893	1493	0.555258	64	0.598125	1.63246	2.05638	0.384582	0.640991	1.34488	0.384968	0.214292	0.40109	0.917047	0.626926	0.50121	0.0963855	0.147378	0.683858	1
684	(Co0.7Fe0.3)72Y3B25	822	870	1481	0.55503	48	0.587441	1.61342	1.91562	0.377768	0.619851	1.32018	0.369749	0.230976	0.390472	0.890068	0.610203	0.517881	0.0728376	0.105689	0.652262	1
685	(Co0.7Fe0.3)71Y4B25	827	878	1447	0.571527	51	0.606773	1.6332	2.24272	0.386104	0.642018	1.41613	0.383722	0.214561	0.39957	0.923602	0.629614	0.502277	0.0822581	0.130272	0.677263	1.5
686	(Co0.7Fe0.3)70Y5B25	841	888	1470	0.572109	47	0.604082	1.62799	2.20477	0.384249	0.636054	1.41176	0.378741	0.219249	0.396522	0.915431	0.625037	0.506988	0.0747218	0.116694	0.668027	1.5
687	(Fe71.2B24Y4.8)96Nb4	840	903	1391	0.603882	63	0.649173	1.67888	3.18513	0.404751	0.694464	1.63884	0.416952	0.177207	0.421099	1.00029	0.67365	0.465708	0.114338	0.222218	0.739756	3
688	(Fe71.2B24Y4.8)96Nb3Mo1	846	910	1399	0.604718	64	0.650465	1.68037	3.21954	0.405345	0.696212	1.64557	0.418044	0.175995	0.421828	1.00272	0.675047	0.464503	0.115732	0.226429	0.741959	5
689	(Fe71.2B24Y4.8)96Nb2Mo2	858	927	1412	0.607649	69	0.656516	1.68807	3.3813	0.40837	0.705382	1.67329	0.423759	0.169619	0.425823	1.01476	0.682082	0.458144	0.124549	0.251682	0.754249	6
690	(Fe71.2B24Y4.8)96Nb1Mo3	845	911	1415	0.597173	66	0.643816	1.67528	3.0305	0.403097	0.690459	1.59825	0.41472	0.179765	0.420034	0.992786	0.669621	0.468188	0.115789	0.219553	0.737102	5
691	(Ti41Zr25Be28Fe6)98Cu2	613	720	1128	0.54344	107	0.638298	1.71799	2.65138	0.413555	0.733156	1.39806	0.423396	0.147196	0.447511	0.995525	0.692051	0.433358	0.207767	0.394025	0.828014	12
692	(Ti41Zr25Be28Fe6)95Cu5	617	714	1110	0.555856	97	0.643243	1.71307	2.80927	0.413434	0.730631	1.44828	0.426638	0.149612	0.444627	1.00414	0.69171	0.436564	0.196755	0.381651	0.818018	12
693	(Ti41Zr25Be28Fe6)85Cu15	622	682	1116	0.557348	60	0.611111	1.65381	2.25214	0.392405	0.664875	1.38057	0.398924	0.196258	0.412681	0.94448	0.645324	0.483294	0.121457	0.198135	0.718638	15
694	(Ti41Zr25Be28Fe6)80Cu20	627	687	1114	0.562837	60	0.616697	1.65853	2.36248	0.394601	0.670557	1.41068	0.402391	0.192388	0.41477	0.953556	0.650173	0.479713	0.123203	0.20633	0.724417	7
695	Cu48Zr48Al4	683	743	1191	0.573468	60	0.623846	1.66132	2.52844	0.396478	0.674223	1.4626	0.405007	0.190324	0.415202	0.963232	0.654221	0.478117	0.11811	0.204181	0.724601	2
696	Cu45Zr48Al4Ga3	703	763	1174	0.598807	60	0.649915	1.68416	3.17538	0.4065	0.701022	1.61996	0.421161	0.172295	0.424884	1.00564	0.677444	0.460742	0.127389	0.249703	0.752129	5
697	Cu40Zr48Al4Ag8	684	756	1129	0.605846	72	0.669619	1.71111	3.71672	0.416988	0.733392	1.69888	0.439084	0.150211	0.439257	1.04387	0.701084	0.438727	0.161798	0.353974	0.797166	9
698	Cu46.5Zr48Al4Nb1.5	687	744	1181	0.58171	57	0.629975	1.66468	2.6765	0.398287	0.678239	1.50607	0.407485	0.187841	0.416104	0.971757	0.658323	0.475918	0.115385	0.205054	0.726503	5
699	Cu47.5Zr48Al4Ni0.5	688	743	1193	0.576697	55	0.6228	1.65664	2.52437	0.395003	0.668902	1.47129	0.401832	0.19445	0.41219	0.958778	0.650722	0.482362	0.108911	0.186864	0.715004	3
700	Cu47.5Zr48Al4V0.5	695	747	1192	0.583054	52	0.626678	1.65787	2.62171	0.395866	0.670302	1.50302	0.402433	0.193769	0.412068	0.963077	0.652665	0.481885	0.104628	0.182502	0.713926	2
701	Cu47.7Zr48Al4Co0.3	690	744	1195	0.577406	54	0.622594	1.65567	2.52388	0.394695	0.667782	1.47327	0.401105	0.195324	0.411552	0.957783	0.649987	0.483261	0.106931	0.183185	0.712971	3
702	Cu47.5Zr48Al4Cr0.5	689	744	1195	0.576569	55	0.622594	1.65639	2.52022	0.394904	0.668619	1.47036	0.401659	0.194653	0.412068	0.958394	0.650494	0.482561	0.108696	0.186307	0.714644	3
703	Cu47.5Zr48Al4Fe0.5	692	743	1194	0.579564	51	0.622278	1.65326	2.52779	0.393955	0.664992	1.48008	0.399162	0.197531	0.409912	0.955329	0.648205	0.485541	0.101594	0.173509	0.707705	3
704	Zr20Ti20Hf20Cu20Be20	632	715	1194	0.529313	83	0.598827	1.66064	1.96948	0.391566	0.668342	1.27224	0.395948	0.191693	0.41802	0.929108	0.645397	0.476752	0.147687	0.228625	0.737856	5
705	Zr20Ti20Hf20Ni20Be20	657	709	1108	0.59296	52	0.639892	1.67211	2.92594	0.4017	0.686823	1.57206	0.412574	0.182181	0.418822	0.986719	0.666303	0.470534	0.115299	0.214597	0.733755	8
706	Zr20Ti20Hf20Co20Be20	683	722	1187	0.5754	39	0.608256	1.6325	2.28062	0.386096	0.641112	1.43254	0.382094	0.215502	0.398638	0.923071	0.629417	0.503368	0.077381	0.123191	0.673968	3
707	Ti20Zr20Hf20Be20Cu20	630	708	1164	0.541237	78	0.608247	1.66505	2.14508	0.394649	0.675258	1.32584	0.401468	0.187489	0.419872	0.944161	0.651407	0.473494	0.146067	0.236323	0.742268	12
708	Ti20Zr20Hf20Be20Cu17.5Ni2.5	641	693	1156	0.554498	52	0.599481	1.63562	2.07219	0.385643	0.644464	1.34563	0.387176	0.211553	0.40292	0.920746	0.629534	0.498427	0.100971	0.155489	0.689446	12
709	Ti20Zr20Hf20Be20Cu15Ni5	638	694	1102	0.578947	56	0.629764	1.66672	2.65987	0.398851	0.680581	1.49569	0.408828	0.185975	0.417595	0.973016	0.659639	0.473964	0.12069	0.214629	0.731397	15
710	Ti20Zr20Hf20Be20Cu12.5Ni7.5	644	692	1090	0.590826	48	0.634862	1.66536	2.81336	0.399077	0.678899	1.55157	0.407574	0.187845	0.415264	0.976449	0.66019	0.476155	0.107623	0.195147	0.722936	20
711	Ti20Zr20Hf20Be20Cu10Ni10	643	695	1066	0.603189	52	0.65197	1.68406	3.24674	0.406671	0.70075	1.64303	0.420986	0.172693	0.424191	1.0074	0.67801	0.461188	0.122931	0.242922	0.749531	25
712	Ti20Zr20Hf20Be20Cu7.5Ni12.5	632	684	1040	0.607692	52	0.657692	1.68997	3.41093	0.409091	0.707692	1.67647	0.425177	0.167996	0.426914	1.01744	0.683716	0.456521	0.127451	0.259311	0.757692	30
713	Ti20Zr20Hf20Be20Cu5Ni15	644	696	1109	0.580703	52	0.627592	1.66145	2.62782	0.397034	0.674482	1.49677	0.405203	0.190547	0.414404	0.967002	0.655416	0.478592	0.111828	0.196331	0.721371	20
714	Ti20Zr20Hf20Be20Cu2.5Ni17.5	641	692	1114	0.575404	51	0.621185	1.65497	2.4908	0.394302	0.666966	1.463	0.400659	0.195816	0.411406	0.955967	0.649103	0.483682	0.107822	0.183571	0.712747	15
715	Ti20Zr20Hf20Be20Ni20	646	701	1108	0.583032	55	0.632671	1.66817	2.73377	0.399658	0.68231	1.51732	0.409922	0.184939	0.41791	0.976976	0.661492	0.473054	0.119048	0.21449	0.731949	15
716
717
718
719
720
